# Supplementary material for: Identifying novel SMYD3 interactors on the trail of cancer hallmarks
Source: Comput Struct Biotechnol J. 2022 Apr 11;20:1860–75. doi: 10.1016/j.csbj.2022.03.037 (PMC9039736; doi:10.1016/j.csbj.2022.03.037)
Supplement: Supplementary data 4 [file mmc4.xlsx]

## Sheet: Table S1
Supplementary Table1: Comprehensive analysis of the 8,650 reviewed human proteins containing occurrences of tripeptides P1-P19 identified in the UniProt database (UniProt release 2018_12). Proteins are listed in alphabetical order by UniProt entry name.
UniProt entry	UniProt entry name	Gene	Protein names	Length	Function [CC]	Reactome Ids	P-tripeptide matches and position
Q04917	1433F_HUMAN	YWHAH YWHA1	14-3-3 protein eta (Protein AS1)	246	FUNCTION: Adapter protein implicated in the regulation of a large spectrum of both general and specialized signaling pathways. Binds to a large number of partners, usually by recognition of a phosphoserine or phosphothreonine motif. Binding generally results in the modulation of the activity of the binding partner. Negatively regulates the kinase activity of PDPK1. {ECO:0000269|PubMed:12177059}.	R-HSA-111447;R-HSA-1445148;R-HSA-5625740;R-HSA-5628897;R-HSA-75035;	NDF:113,
Q15172	2A5A_HUMAN	PPP2R5A	Serine/threonine-protein phosphatase 2A 56 kDa regulatory subunit alpha isoform (PP2A B subunit isoform B'-alpha) (PP2A B subunit isoform B56-alpha) (PP2A B subunit isoform PR61-alpha) (PR61alpha) (PP2A B subunit isoform R5-alpha)	486	FUNCTION: The B regulatory subunit might modulate substrate selectivity and catalytic activity, and also might direct the localization of the catalytic enzyme to a particular subcellular compartment.	R-HSA-141444;R-HSA-195253;R-HSA-196299;R-HSA-2467813;R-HSA-2500257;R-HSA-389513;R-HSA-432142;R-HSA-4641262;R-HSA-5339716;R-HSA-5358747;R-HSA-5358749;R-HSA-5358751;R-HSA-5358752;R-HSA-5467337;R-HSA-5467340;R-HSA-5467348;R-HSA-5663220;R-HSA-5673000;R-HSA-5675221;R-HSA-6811558;R-HSA-68877;	NIF:130, 231,
Q15173	2A5B_HUMAN	PPP2R5B	Serine/threonine-protein phosphatase 2A 56 kDa regulatory subunit beta isoform (PP2A B subunit isoform B'-beta) (PP2A B subunit isoform B56-beta) (PP2A B subunit isoform PR61-beta) (PP2A B subunit isoform R5-beta)	497	FUNCTION: As the regulatory component of the serine/threonine-protein phosphatase 2A (PP2A) holoenzyme, modulates substrate specificity, subcellular localization, and responsiveness to phosphorylation. The phosphorylated form mediates the interaction between PP2A and AKT1, leading to AKT1 dephosphorylation. {ECO:0000269|PubMed:21329884}.	R-HSA-141444;R-HSA-195253;R-HSA-196299;R-HSA-2467813;R-HSA-2500257;R-HSA-381038;R-HSA-389513;R-HSA-432142;R-HSA-4641262;R-HSA-5339716;R-HSA-5358747;R-HSA-5358749;R-HSA-5358751;R-HSA-5358752;R-HSA-5467337;R-HSA-5467340;R-HSA-5467348;R-HSA-5663220;R-HSA-5673000;R-HSA-5675221;R-HSA-6811558;R-HSA-68877;	NIF:136,
Q16537	2A5E_HUMAN	PPP2R5E	Serine/threonine-protein phosphatase 2A 56 kDa regulatory subunit epsilon isoform (PP2A B subunit isoform B'-epsilon) (PP2A B subunit isoform B56-epsilon) (PP2A B subunit isoform PR61-epsilon) (PP2A B subunit isoform R5-epsilon)	467	FUNCTION: The B regulatory subunit might modulate substrate selectivity and catalytic activity, and also might direct the localization of the catalytic enzyme to a particular subcellular compartment.	R-HSA-141444;R-HSA-195253;R-HSA-196299;R-HSA-2467813;R-HSA-2500257;R-HSA-389513;R-HSA-432142;R-HSA-4641262;R-HSA-5339716;R-HSA-5358747;R-HSA-5358749;R-HSA-5358751;R-HSA-5358752;R-HSA-5467337;R-HSA-5467340;R-HSA-5467348;R-HSA-5663220;R-HSA-5673000;R-HSA-5675221;R-HSA-6811558;R-HSA-68877;	NIF:122, 223,
Q13362	2A5G_HUMAN	PPP2R5C KIAA0044	Serine/threonine-protein phosphatase 2A 56 kDa regulatory subunit gamma isoform (PP2A B subunit isoform B'-gamma) (PP2A B subunit isoform B56-gamma) (PP2A B subunit isoform PR61-gamma) (PP2A B subunit isoform R5-gamma) (Renal carcinoma antigen NY-REN-29)	524	FUNCTION: The B regulatory subunit might modulate substrate selectivity and catalytic activity, and also might direct the localization of the catalytic enzyme to a particular subcellular compartment. The PP2A-PPP2R5C holoenzyme may specifically dephosphorylate and activate TP53 and play a role in DNA damage-induced inhibition of cell proliferation. PP2A-PPP2R5C may also regulate the ERK signaling…	R-HSA-141444;R-HSA-195253;R-HSA-196299;R-HSA-2467813;R-HSA-2500257;R-HSA-389513;R-HSA-432142;R-HSA-4641262;R-HSA-5339716;R-HSA-5358747;R-HSA-5358749;R-HSA-5358751;R-HSA-5358752;R-HSA-5467337;R-HSA-5467340;R-HSA-5467348;R-HSA-5663220;R-HSA-5673000;R-HSA-5675221;R-HSA-6804757;R-HSA-6811558;R-HSA-68877;	NIF:206,
P63151	2ABA_HUMAN	PPP2R2A	Serine/threonine-protein phosphatase 2A 55 kDa regulatory subunit B alpha isoform (PP2A subunit B isoform B55-alpha) (PP2A subunit B isoform PR55-alpha) (PP2A subunit B isoform R2-alpha) (PP2A subunit B isoform alpha)	447	FUNCTION: The B regulatory subunit might modulate substrate selectivity and catalytic activity, and also might direct the localization of the catalytic enzyme to a particular subcellular compartment.	R-HSA-2995383;R-HSA-69231;R-HSA-69273;R-HSA-975957;	NFF:364, NNF:363,
Q00005	2ABB_HUMAN	PPP2R2B	Serine/threonine-protein phosphatase 2A 55 kDa regulatory subunit B beta isoform (PP2A subunit B isoform B55-beta) (PP2A subunit B isoform PR55-beta) (PP2A subunit B isoform R2-beta) (PP2A subunit B isoform beta)	443	FUNCTION: The B regulatory subunit might modulate substrate selectivity and catalytic activity, and also might direct the localization of the catalytic enzyme to a particular subcellular compartment. Within the PP2A holoenzyme complex, isoform 2 is required to promote proapoptotic activity (By similarity). Isoform 2 regulates neuronal survival through the mitochondrial fission and fusion balance …		NFF:360, KFF:263, NNF:359,
Q66LE6	2ABD_HUMAN	PPP2R2D KIAA1541	Serine/threonine-protein phosphatase 2A 55 kDa regulatory subunit B delta isoform (PP2A subunit B isoform B55-delta) (PP2A subunit B isoform PR55-delta) (PP2A subunit B isoform R2-delta) (PP2A subunit B isoform delta)	453	FUNCTION: B regulatory subunit of protein phosphatase 2A (PP2A) that plays a key role in cell cycle by controlling mitosis entry and exit. The activity of PP2A complexes containing PPP2R2D (PR55-delta) fluctuate during the cell cycle: the activity is high in interphase and low in mitosis. During mitosis, activity of PP2A is inhibited via interaction with phosphorylated ENSA and ARPP19 inhibitors.…	R-HSA-2465910;	NFF:370, KFF:273, NDF:14, NNF:369,
Q9Y2T4	2ABG_HUMAN	PPP2R2C	Serine/threonine-protein phosphatase 2A 55 kDa regulatory subunit B gamma isoform (IMYPNO1) (PP2A subunit B isoform B55-gamma) (PP2A subunit B isoform PR55-gamma) (PP2A subunit B isoform R2-gamma) (PP2A subunit B isoform gamma)	447	FUNCTION: The B regulatory subunit might modulate substrate selectivity and catalytic activity, and also might direct the localization of the catalytic enzyme to a particular subcellular compartment.		NFF:360, NNF:359,
Q9Y3L3	3BP1_HUMAN	SH3BP1	SH3 domain-binding protein 1	701	FUNCTION: GTPase activating protein (GAP) which specifically converts GTP-bound Rho-type GTPases including RAC1 and CDC42 in their inactive GDP-bound form. By specifically inactivating RAC1 at the leading edge of migrating cells, it regulates the spatiotemporal organization of cell protrusions which is important for proper cell migration (PubMed:21658605). Also negatively regulates CDC42 in the p…		NYF:225,
Q9NRA8	4ET_HUMAN	EIF4ENIF1	Eukaryotic translation initiation factor 4E transporter (4E-T) (eIF4E transporter) (Eukaryotic translation initiation factor 4E nuclear import factor 1)	985	FUNCTION: Nucleoplasmic shuttling protein, which inhibits translation initiation. Mediates the nuclear import of EIF4E by a piggy-back mechanism. {ECO:0000269|PubMed:10856257}.		NYF:381, NFY:642,
P08908	5HT1A_HUMAN	HTR1A ADRB2RL1 ADRBRL1	5-hydroxytryptamine receptor 1A (5-HT-1A) (5-HT1A) (G-21) (Serotonin receptor 1A)	422	FUNCTION: G-protein coupled receptor for 5-hydroxytryptamine (serotonin). Also functions as a receptor for various drugs and psychoactive substances. Ligand binding causes a conformation change that triggers signaling via guanine nucleotide-binding proteins (G proteins) and modulates the activity of down-stream effectors, such as adenylate cyclase. Beta-arrestin family members inhibit signaling v…	R-HSA-390666;R-HSA-418594;	NAF:409,
P28222	5HT1B_HUMAN	HTR1B HTR1DB	5-hydroxytryptamine receptor 1B (5-HT-1B) (5-HT1B) (S12) (Serotonin 1D beta receptor) (5-HT-1D-beta) (Serotonin receptor 1B)	390	FUNCTION: G-protein coupled receptor for 5-hydroxytryptamine (serotonin). Also functions as a receptor for ergot alkaloid derivatives, various anxiolytic and antidepressant drugs and other psychoactive substances, such as lysergic acid diethylamide (LSD). Ligand binding causes a conformation change that triggers signaling via guanine nucleotide-binding proteins (G proteins) and modulates the acti…	R-HSA-390666;R-HSA-418594;	DFF:352, NAF:67,
P28221	5HT1D_HUMAN	HTR1D HTR1DA HTRL	5-hydroxytryptamine receptor 1D (5-HT-1D) (5-HT1D) (Serotonin 1D alpha receptor) (5-HT-1D-alpha) (Serotonin receptor 1D)	377	FUNCTION: G-protein coupled receptor for 5-hydroxytryptamine (serotonin). Also functions as a receptor for ergot alkaloid derivatives, various anxiolytic and antidepressant drugs and other psychoactive substances. Ligand binding causes a conformation change that triggers signaling via guanine nucleotide-binding proteins (G proteins) and modulates the activity of down-stream effectors, such as ade…	R-HSA-390666;R-HSA-418594;	DFF:339, LFF:272, NAF:56,
P28223	5HT2A_HUMAN	HTR2A HTR2	5-hydroxytryptamine receptor 2A (5-HT-2) (5-HT-2A) (Serotonin receptor 2A)	471	FUNCTION: G-protein coupled receptor for 5-hydroxytryptamine (serotonin) (PubMed:1330647, PubMed:18703043, PubMed:19057895). Also functions as a receptor for various drugs and psychoactive substances, including mescaline, psilocybin, 1-(2,5-dimethoxy-4-iodophenyl)-2-aminopropane (DOI) and lysergic acid diethylamide (LSD) (PubMed:28129538). Ligand binding causes a conformation change that triggers…	R-HSA-390666;R-HSA-416476;	NYF:110, NDF:30,
P41595	5HT2B_HUMAN	HTR2B	5-hydroxytryptamine receptor 2B (5-HT-2B) (5-HT2B) (Serotonin receptor 2B)	481	FUNCTION: G-protein coupled receptor for 5-hydroxytryptamine (serotonin) (PubMed:8143856, PubMed:7926008, PubMed:8078486, PubMed:8882600, PubMed:18703043, PubMed:23519210). Also functions as a receptor for various ergot alkaloid derivatives and psychoactive substances (PubMed:8143856, PubMed:7926008, PubMed:8078486, PubMed:12970106, PubMed:18703043, PubMed:23519210, PubMed:23519215, PubMed:243573…	R-HSA-390666;R-HSA-416476;	KFF:426, NYF:90,
P28335	5HT2C_HUMAN	HTR2C HTR1C	5-hydroxytryptamine receptor 2C (5-HT-2C) (5-HT2C) (5-HTR2C) (5-hydroxytryptamine receptor 1C) (5-HT-1C) (5-HT1C) (Serotonin receptor 2C)	458	FUNCTION: G-protein coupled receptor for 5-hydroxytryptamine (serotonin). Also functions as a receptor for various drugs and psychoactive substances, including ergot alkaloid derivatives, 1-2,5,-dimethoxy-4-iodophenyl-2-aminopropane (DOI) and lysergic acid diethylamide (LSD). Ligand binding causes a conformation change that triggers signaling via guanine nucleotide-binding proteins (G proteins) a…	R-HSA-390666;R-HSA-416476;	NYF:89,
Q13639	5HT4R_HUMAN	HTR4	5-hydroxytryptamine receptor 4 (5-HT-4) (5-HT4) (Serotonin receptor 4)	388	FUNCTION: This is one of the several different receptors for 5-hydroxytryptamine (serotonin), a biogenic hormone that functions as a neurotransmitter, a hormone, and a mitogen. The activity of this receptor is mediated by G proteins that stimulate adenylate cyclase.	R-HSA-390666;R-HSA-418555;	NYF:56,
P47898	5HT5A_HUMAN	HTR5A	5-hydroxytryptamine receptor 5A (5-HT-5) (5-HT-5A) (5-HT5A) (Serotonin receptor 5A)	357	FUNCTION: This is one of the several different receptors for 5-hydroxytryptamine (serotonin), a biogenic hormone that functions as a neurotransmitter, a hormone, and a mitogen. The activity of this receptor is mediated by G proteins.	R-HSA-390666;R-HSA-418594;	NFF:351,
P50406	5HT6R_HUMAN	HTR6	5-hydroxytryptamine receptor 6 (5-HT-6) (5-HT6) (Serotonin receptor 6)	440	FUNCTION: This is one of the several different receptors for 5-hydroxytryptamine (serotonin), a biogenic hormone that functions as a neurotransmitter, a hormone, and a mitogen. The activity of this receptor is mediated by G proteins that stimulate adenylate cyclase. It has a high affinity for tricyclic psychotropic drugs (By similarity). Controls pyramidal neurons migration during corticogenesis,…	R-HSA-390666;R-HSA-418555;	NFF:62, 419,
Q96P26	5NT1B_HUMAN	NT5C1B AIRP FKSG85	Cytosolic 5'-nucleotidase 1B (cN1B) (EC 3.1.3.5) (Autoimmune infertility-related protein) (Cytosolic 5'-nucleotidase IB) (cN-IB)	610	FUNCTION: Dephosphorylates the 5' and 2'(3')-phosphates of deoxyribonucleotides. Helps to regulate adenosine levels (By similarity). {ECO:0000250}.	R-HSA-74259;	KFF:488,
Q9H0P0	5NT3A_HUMAN	NT5C3A NT5C3 P5N1 UMPH1 HSPC233	Cytosolic 5'-nucleotidase 3A (EC 3.1.3.5) (7-methylguanosine phosphate-specific 5'-nucleotidase) (7-methylguanosine nucleotidase) (EC 3.1.3.91) (Cytosolic 5'-nucleotidase 3) (Cytosolic 5'-nucleotidase III) (cN-III) (Pyrimidine 5'-nucleotidase 1) (P5'N-1) (P5N-1) (PN-I) (Uridine 5'-monophosphate hydrolase 1) (p36)	336	FUNCTION: Nucleotidase which shows specific activity towards cytidine monophosphate (CMP) and 7-methylguanosine monophosphate (m(7)GMP) (PubMed:24603684). CMP seems to be the preferred substrate (PubMed:15968458). {ECO:0000269|PubMed:15968458, ECO:0000269|PubMed:24603684}.	R-HSA-73621;	NFF:187,
P49902	5NTC_HUMAN	NT5C2 NT5B NT5CP PNT5	Cytosolic purine 5'-nucleotidase (EC 3.1.3.5) (Cytosolic 5'-nucleotidase II)	561	FUNCTION: May have a critical role in the maintenance of a constant composition of intracellular purine/pyrimidine nucleotides in cooperation with other nucleotidases. Preferentially hydrolyzes inosine 5'-monophosphate (IMP) and other purine nucleotides.	R-HSA-2161541;R-HSA-74259;	DFF:170, LFF:294, NFI:126,
P52209	6PGD_HUMAN	PGD PGDH	6-phosphogluconate dehydrogenase, decarboxylating (EC 1.1.1.44)	483	FUNCTION: Catalyzes the oxidative decarboxylation of 6-phosphogluconate to ribulose 5-phosphate and CO(2), with concomitant reduction of NADP to NADPH. {ECO:0000250}.	R-HSA-71336;	DFF:393,
Q676U5	A16L1_HUMAN	ATG16L1 APG16L UNQ9393/PRO34307	Autophagy-related protein 16-1 (APG16-like 1)	607	FUNCTION: Plays an essential role in autophagy: interacts with ATG12-ATG5 to mediate the conjugation of phosphatidylethanolamine (PE) to LC3 (MAP1LC3A, MAP1LC3B or MAP1LC3C), to produce a membrane-bound activated form of LC3 named LC3-II. Thereby, controls the elongation of the nascent autophagosomal membrane (PubMed:24553140, PubMed:23376921, PubMed:24954904, PubMed:27273576, PubMed:23392225). R…	R-HSA-1632852;	NIF:281, NDF:386,
P01009	A1AT_HUMAN	SERPINA1 AAT PI PRO0684 PRO2209	Alpha-1-antitrypsin (Alpha-1 protease inhibitor) (Alpha-1-antiproteinase) (Serpin A1) [Cleaved into: Short peptide from AAT (SPAAT)]	418	FUNCTION: Inhibitor of serine proteases. Its primary target is elastase, but it also has a moderate affinity for plasmin and thrombin. Irreversibly inhibits trypsin, chymotrypsin and plasminogen activator. The aberrant form inhibits insulin-induced NO synthesis in platelets, decreases coagulation time and has proteolytic activity against insulin and plasmin.; FUNCTION: Short peptide from AAT: rev…	R-HSA-114608;R-HSA-204005;R-HSA-381426;R-HSA-5694530;R-HSA-6798695;R-HSA-8957275;	NIF:73,
P20848	A1ATR_HUMAN	SERPINA2 ARGS ATR PIL SERPINA2P	Putative alpha-1-antitrypsin-related protein (Protease inhibitor 1-like) (Serpin A2)	420	FUNCTION: Putative serine protease inhibitor.		NFR:172,
P08697	A2AP_HUMAN	SERPINF2 AAP PLI	Alpha-2-antiplasmin (Alpha-2-AP) (Alpha-2-plasmin inhibitor) (Alpha-2-PI) (Serpin F2)	491	FUNCTION: Serine protease inhibitor. The major targets of this inhibitor are plasmin and trypsin, but it also inactivates matriptase-3/TMPRSS7 and chymotrypsin. {ECO:0000269|PubMed:15853774}.	R-HSA-114608;R-HSA-75205;	LFF:416,
P01023	A2MG_HUMAN	A2M CPAMD5 FWP007	Alpha-2-macroglobulin (Alpha-2-M) (C3 and PZP-like alpha-2-macroglobulin domain-containing protein 5)	1474	FUNCTION: Is able to inhibit all four classes of proteinases by a unique 'trapping' mechanism. This protein has a peptide stretch, called the 'bait region' which contains specific cleavage sites for different proteinases. When a proteinase cleaves the bait region, a conformational change is induced in the protein which traps the proteinase. The entrapped enzyme remains active against low molecula…	R-HSA-114608;R-HSA-140837;R-HSA-1474228;R-HSA-194840;R-HSA-8963896;	LFF:1429, NFH:154,
A8K2U0	A2ML1_HUMAN	A2ML1 CPAMD9	Alpha-2-macroglobulin-like protein 1 (C3 and PZP-like alpha-2-macroglobulin domain-containing protein 9)	1454	FUNCTION: Is able to inhibit all four classes of proteinases by a unique 'trapping' mechanism. This protein has a peptide stretch, called the 'bait region' which contains specific cleavage sites for different proteinases. When a proteinase cleaves the bait region, a conformational change is induced in the protein which traps the proteinase. The entrapped enzyme remains active against low molecula…		NFY:349,
U3KPV4	A3LT2_HUMAN	A3GALT2 A3GALT2P IGBS3S	Alpha-1,3-galactosyltransferase 2 (EC 2.4.1.87) (Isoglobotriaosylceramide synthase) (iGb3 synthase) (iGb3S)	340	FUNCTION: Synthesizes the galactose-alpha(1,3)-galactose group on the glycosphingolipid isoglobotrihexosylceramide or isogloboside 3 (iGb3) by catalyzing the transfer of galactose from UDP-Galactose to its acceptor molecule Gal-beta-1,4-Glc-ceramide. Can also catalyze the addition of galactose to iGb3 itself to form polygalactose structures. {ECO:0000305|PubMed:23378701}.		KFF:296,
P05067	A4_HUMAN	APP A4 AD1	Amyloid-beta A4 protein (ABPP) (APPI) (APP) (Alzheimer disease amyloid protein) (Amyloid precursor protein) (Amyloid-beta precursor protein) (Cerebral vascular amyloid peptide) (CVAP) (PreA4) (Protease nexin-II) (PN-II) [Cleaved into: N-APP; Soluble APP-alpha (S-APP-alpha); Soluble APP-beta (S-APP-beta); C99 (Beta-secretase C-terminal fragment) (Beta-CTF); Amyloid-beta protein 42 (Abeta42) (Beta-…	770	FUNCTION: Functions as a cell surface receptor and performs physiological functions on the surface of neurons relevant to neurite growth, neuronal adhesion and axonogenesis. Interaction between APP molecules on neighboring cells promotes synaptogenesis (PubMed:25122912). Involved in cell mobility and transcription regulation through protein-protein interactions. Can promote transcription activati…	R-HSA-114608;R-HSA-3000178;R-HSA-381426;R-HSA-416476;R-HSA-418594;R-HSA-432720;R-HSA-444473;R-HSA-445989;R-HSA-844456;R-HSA-879415;R-HSA-8862803;R-HSA-8957275;R-HSA-933542;R-HSA-977225;	KFF:763, NNF:329,
Q9NPC4	A4GAT_HUMAN	A4GALT A14GALT A4GALT1	Lactosylceramide 4-alpha-galactosyltransferase (EC 2.4.1.228) (Alpha-1,4-N-acetylglucosaminyltransferase) (Alpha-1,4-galactosyltransferase) (Alpha4Gal-T1) (CD77 synthase) (Globotriaosylceramide synthase) (Gb3 synthase) (P1/Pk synthase) (UDP-galactose:beta-D-galactosyl-beta1-R 4-alpha-D-galactosyltransferase)	353	FUNCTION: Necessary for the biosynthesis of the Pk antigen of blood histogroup P. Catalyzes the transfer of galactose to lactosylceramide and galactosylceramide. Necessary for the synthesis of the receptor for bacterial verotoxins.		NIF:78,
P30542	AA1R_HUMAN	ADORA1	Adenosine receptor A1	326	FUNCTION: Receptor for adenosine. The activity of this receptor is mediated by G proteins which inhibit adenylyl cyclase.	R-HSA-417973;R-HSA-418594;	NFF:184,
P29274	AA2AR_HUMAN	ADORA2A ADORA2	Adenosine receptor A2a	412	FUNCTION: Receptor for adenosine. The activity of this receptor is mediated by G proteins which activate adenylyl cyclase.	R-HSA-187024;R-HSA-417973;R-HSA-418555;R-HSA-5683826;	NFF:181, NYF:42,
P29275	AA2BR_HUMAN	ADORA2B	Adenosine receptor A2b	332	FUNCTION: Receptor for adenosine. The activity of this receptor is mediated by G proteins which activate adenylyl cyclase.	R-HSA-417973;R-HSA-418555;R-HSA-5683826;	NFF:186, NYF:43,
Q9NS82	AAA1_HUMAN	SLC7A10 ASC1	Asc-type amino acid transporter 1 (Asc-1) (Solute carrier family 7 member 10)	523	FUNCTION: Sodium-independent, high affinity transport of small neutral D- and L-amino acids. May play a role in the modulation of glutamatergic transmission through mobilization of D-serine at the glutamatergic synapse. {ECO:0000269|PubMed:10863037}.	R-HSA-210991;R-HSA-352230;	NAF:221,
Q15758	AAAT_HUMAN	SLC1A5 ASCT2 M7V1 RDR RDRC	Neutral amino acid transporter B(0) (ATB(0)) (Baboon M7 virus receptor) (RD114/simian type D retrovirus receptor) (Sodium-dependent neutral amino acid transporter type 2) (Solute carrier family 1 member 5)	541	FUNCTION: Sodium-dependent amino acids transporter that has a broad substrate specificity, with a preference for zwitterionic amino acids. It accepts as substrates all neutral amino acids, including glutamine, asparagine, and branched-chain and aromatic amino acids, and excludes methylated, anionic, and cationic amino acids (PubMed:8702519, PubMed:29872227). Through binding of the fusogenic prote…	R-HSA-352230;	LFF:133, NIF:190,
P01011	AACT_HUMAN	SERPINA3 AACT GIG24 GIG25	Alpha-1-antichymotrypsin (ACT) (Cell growth-inhibiting gene 24/25 protein) (Serpin A3) [Cleaved into: Alpha-1-antichymotrypsin His-Pro-less]	423	FUNCTION: Although its physiological function is unclear, it can inhibit neutrophil cathepsin G and mast cell chymase, both of which can convert angiotensin-1 to the active angiotensin-2. {ECO:0000269|PubMed:2404007}.	R-HSA-114608;R-HSA-6798695;	NIF:410,
Q8N5Z0	AADAT_HUMAN	AADAT KAT2	Kynurenine/alpha-aminoadipate aminotransferase, mitochondrial (KAT/AadAT) (2-aminoadipate aminotransferase) (2-aminoadipate transaminase) (EC 2.6.1.39) (Alpha-aminoadipate aminotransferase) (AadAT) (Kynurenine aminotransferase II) (Kynurenine--oxoglutarate aminotransferase II) (Kynurenine--oxoglutarate transaminase 2) (EC 2.6.1.7) (Kynurenine--oxoglutarate transaminase II)	425	FUNCTION: Transaminase with broad substrate specificity. Has transaminase activity towards aminoadipate, kynurenine, methionine and glutamate. Shows activity also towards tryptophan, aspartate and hydroxykynurenine. Accepts a variety of oxo-acids as amino-group acceptors, with a preference for 2-oxoglutarate, 2-oxocaproic acid, phenylpyruvate and alpha-oxo-gamma-methiol butyric acid. Can also use…	R-HSA-71064;R-HSA-71240;	NAF:385,
Q2M2I8	AAK1_HUMAN	AAK1 KIAA1048	AP2-associated protein kinase 1 (EC 2.7.11.1) (Adaptor-associated kinase 1)	961	FUNCTION: Regulates clathrin-mediated endocytosis by phosphorylating the AP2M1/mu2 subunit of the adaptor protein complex 2 (AP-2) which ensures high affinity binding of AP-2 to cargo membrane proteins during the initial stages of endocytosis. Isoform 1 and isoform 2 display similar levels of kinase activity towards AP2M1. Regulates phosphorylation of other AP-2 subunits as well as AP-2 localizat…	R-HSA-8856825;R-HSA-8856828;	KFF:3, NFY:530,
Q9Y478	AAKB1_HUMAN	PRKAB1 AMPK	5'-AMP-activated protein kinase subunit beta-1 (AMPK subunit beta-1) (AMPKb)	270	FUNCTION: Non-catalytic subunit of AMP-activated protein kinase (AMPK), an energy sensor protein kinase that plays a key role in regulating cellular energy metabolism. In response to reduction of intracellular ATP levels, AMPK activates energy-producing pathways and inhibits energy-consuming processes: inhibits protein, carbohydrate and lipid biosynthesis, as well as cell growth and proliferation…	R-HSA-1445148;R-HSA-1632852;R-HSA-2151209;R-HSA-380972;R-HSA-5628897;R-HSA-6804756;	KFF:126, NNF:110,
O43741	AAKB2_HUMAN	PRKAB2	5'-AMP-activated protein kinase subunit beta-2 (AMPK subunit beta-2)	272	FUNCTION: Non-catalytic subunit of AMP-activated protein kinase (AMPK), an energy sensor protein kinase that plays a key role in regulating cellular energy metabolism. In response to reduction of intracellular ATP levels, AMPK activates energy-producing pathways and inhibits energy-consuming processes: inhibits protein, carbohydrate and lipid biosynthesis, as well as cell growth and proliferation…	R-HSA-1445148;R-HSA-1632852;R-HSA-163680;R-HSA-200425;R-HSA-2151209;R-HSA-380972;R-HSA-5628897;R-HSA-6804756;	KFF:126, NDF:110,
Q9UGJ0	AAKG2_HUMAN	PRKAG2	5'-AMP-activated protein kinase subunit gamma-2 (AMPK gamma2) (AMPK subunit gamma-2) (H91620p)	569	FUNCTION: AMP/ATP-binding subunit of AMP-activated protein kinase (AMPK), an energy sensor protein kinase that plays a key role in regulating cellular energy metabolism. In response to reduction of intracellular ATP levels, AMPK activates energy-producing pathways and inhibits energy-consuming processes: inhibits protein, carbohydrate and lipid biosynthesis, as well as cell growth and proliferati…	R-HSA-1445148;R-HSA-1632852;R-HSA-163680;R-HSA-200425;R-HSA-2151209;R-HSA-380972;R-HSA-5628897;R-HSA-6804756;	NIF:450,
P54646	AAPK2_HUMAN	PRKAA2 AMPK AMPK2	5'-AMP-activated protein kinase catalytic subunit alpha-2 (AMPK subunit alpha-2) (EC 2.7.11.1) (Acetyl-CoA carboxylase kinase) (ACACA kinase) (EC 2.7.11.27) (Hydroxymethylglutaryl-CoA reductase kinase) (HMGCR kinase) (EC 2.7.11.31)	552	FUNCTION: Catalytic subunit of AMP-activated protein kinase (AMPK), an energy sensor protein kinase that plays a key role in regulating cellular energy metabolism. In response to reduction of intracellular ATP levels, AMPK activates energy-producing pathways and inhibits energy-consuming processes: inhibits protein, carbohydrate and lipid biosynthesis, as well as cell growth and proliferation. AM…	R-HSA-1445148;R-HSA-1632852;R-HSA-163680;R-HSA-200425;R-HSA-2151209;R-HSA-380972;R-HSA-5628897;R-HSA-6804756;	DFF:88, 538,
Q9Y312	AAR2_HUMAN	AAR2 C20orf4 CGI-23 PRO0225	Protein AAR2 homolog (AAR2 splicing factor homolog)	384	FUNCTION: Component of the U5 snRNP complex that is required for spliceosome assembly and for pre-mRNA splicing. {ECO:0000250|UniProtKB:P32357}.		DFF:312, LFF:14, NFI:138,
Q4LEZ3	AARD_HUMAN	AARD C8orf85	Alanine and arginine-rich domain-containing protein	155			DFF:35,
Q9UDR5	AASS_HUMAN	AASS	Alpha-aminoadipic semialdehyde synthase, mitochondrial (LKR/SDH) [Includes: Lysine ketoglutarate reductase (LKR) (LOR) (EC 1.5.1.8); Saccharopine dehydrogenase (SDH) (EC 1.5.1.9)]	926	FUNCTION: Bifunctional enzyme that catalyzes the first two steps in lysine degradation. The N-terminal and the C-terminal contain lysine-ketoglutarate reductase and saccharopine dehydrogenase activity, respectively.	R-HSA-71064;	DFF:690,
Q7Z5M8	AB12B_HUMAN	ABHD12B C14orf29	Protein ABHD12B (EC 3.-.-.-) (Abhydrolase domain-containing protein 12B) (Alpha/beta hydrolase domain-containing protein 12B)	362			NFF:76, NFY:98,
Q96GS6	AB17A_HUMAN	ABHD17A C19orf27 FAM108A1	Alpha/beta hydrolase domain-containing protein 17A (Abhydrolase domain-containing protein 17A) (EC 3.1.2.22)	310	FUNCTION: Hydrolyzes fatty acids from S-acylated cysteine residues in proteins (PubMed:26701913). Has depalmitoylating activity towards NRAS (PubMed:26701913). Has depalmitoylating activity towards DLG4/PSD95 (PubMed:26701913). May have depalmitoylating activity towards MAP6 (By similarity). {ECO:0000250|UniProtKB:Q5XIJ5, ECO:0000269|PubMed:26701913}.		NIF:141,
Q5VST6	AB17B_HUMAN	ABHD17B C9orf77 FAM108B1 CGI-67	Alpha/beta hydrolase domain-containing protein 17B (Abhydrolase domain-containing protein 17B) (EC 3.1.2.22)	288	FUNCTION: Hydrolyzes fatty acids from S-acylated cysteine residues in proteins (PubMed:26701913). Has depalmitoylating activity towards DLG4/PSD95 (PubMed:26701913). Has depalmitoylating activity towards GAP43 (By similarity). Has depalmitoylating activity towards MAP6 (By similarity). Has depalmitoylating activity towards NRAS (PubMed:26701913). {ECO:0000250|UniProtKB:Q7M759, ECO:0000269|PubMed:…		NIF:121,
Q6PCB6	AB17C_HUMAN	ABHD17C FAM108C1	Alpha/beta hydrolase domain-containing protein 17C (Abhydrolase domain-containing protein 17C) (EC 3.1.2.22)	329	FUNCTION: Hydrolyzes fatty acids from S-acylated cysteine residues in proteins. Has depalmitoylating activity towards NRAS and DLG4/PSD95. {ECO:0000269|PubMed:26701913}.		NIF:162,
Q7Z5R6	AB1IP_HUMAN	APBB1IP PREL1 RARP1 RIAM	Amyloid beta A4 precursor protein-binding family B member 1-interacting protein (APBB1-interacting protein 1) (Proline-rich EVH1 ligand 1) (PREL-1) (Proline-rich protein 73) (Rap1-GTP-interacting adapter molecule) (RIAM) (Retinoic acid-responsive proline-rich protein 1) (RARP-1)	666	FUNCTION: Appears to function in the signal transduction from Ras activation to actin cytoskeletal remodeling. Suppresses insulin-induced promoter activities through AP1 and SRE. Mediates Rap1-induced adhesion. {ECO:0000269|PubMed:14530287, ECO:0000269|PubMed:15469846}.	R-HSA-354192;R-HSA-354194;R-HSA-372708;R-HSA-5674135;R-HSA-6802946;R-HSA-6802948;R-HSA-6802949;R-HSA-6802952;R-HSA-6802955;	NFY:272,
Q9NRW3	ABC3C_HUMAN	APOBEC3C APOBEC1L PBI	DNA dC->dU-editing enzyme APOBEC-3C (A3C) (EC 3.5.4.-) (APOBEC1-like) (Phorbolin I)	190	FUNCTION: DNA deaminase (cytidine deaminase) which acts as an inhibitor of retrovirus replication and retrotransposon mobility via deaminase-dependent and -independent mechanisms. After the penetration of retroviral nucleocapsids into target cells of infection and the initiation of reverse transcription, it can induce the conversion of cytosine to uracil in the minus-sense single-strand viral DNA…	R-HSA-72200;R-HSA-75094;	NFR:177,
Q96AK3	ABC3D_HUMAN	APOBEC3D	DNA dC->dU-editing enzyme APOBEC-3D (A3D) (EC 3.5.4.-)	386	FUNCTION: DNA deaminase (cytidine deaminase) which acts as an inhibitor of retrovirus replication and retrotransposon mobility via deaminase-dependent and -independent mechanisms. Exhibits antiviral activity against vif-deficient HIV-1. After the penetration of retroviral nucleocapsids into target cells of infection and the initiation of reverse transcription, it can induce the conversion of cyto…		NFR:373,
Q8IUX4	ABC3F_HUMAN	APOBEC3F	DNA dC->dU-editing enzyme APOBEC-3F (EC 3.5.4.-) (Apolipoprotein B mRNA-editing enzyme catalytic polypeptide-like 3F) (A3F)	373	FUNCTION: DNA deaminase (cytidine deaminase) which acts as an inhibitor of retrovirus replication and retrotransposon mobility via deaminase-dependent and -independent mechanisms. Exhibits antiviral activity against vif-deficient HIV-1. After the penetration of retroviral nucleocapsids into target cells of infection and the initiation of reverse transcription, it can induce the conversion of cyto…		NFY:20,
Q9HC16	ABC3G_HUMAN	APOBEC3G MDS019	DNA dC->dU-editing enzyme APOBEC-3G (EC 3.5.4.-) (APOBEC-related cytidine deaminase) (APOBEC-related protein) (ARCD) (APOBEC-related protein 9) (ARP-9) (CEM-15) (CEM15) (Deoxycytidine deaminase) (A3G)	384	FUNCTION: DNA deaminase (cytidine deaminase) which acts as an inhibitor of retrovirus replication and retrotransposon mobility via deaminase-dependent and -independent mechanisms. Exhibits potent antiviral activity against vif-deficient HIV-1. After the penetration of retroviral nucleocapsids into target cells of infection and the initiation of reverse transcription, it can induce the conversion …	R-HSA-180585;R-HSA-180689;	NFY:20,
O95477	ABCA1_HUMAN	ABCA1 ABC1 CERP	ATP-binding cassette sub-family A member 1 (ATP-binding cassette transporter 1) (ABC-1) (ATP-binding cassette 1) (Cholesterol efflux regulatory protein)	2261	FUNCTION: cAMP-dependent and sulfonylurea-sensitive anion transporter. Key gatekeeper influencing intracellular cholesterol transport.	R-HSA-1989781;R-HSA-5682113;R-HSA-8963896;	DFF:2157, NFY:922, NFA:2219,
Q9BZC7	ABCA2_HUMAN	ABCA2 ABC2 KIAA1062	ATP-binding cassette sub-family A member 2 (ATP-binding cassette transporter 2) (ATP-binding cassette 2)	2435	FUNCTION: Probable transporter, its natural substrate has not been found yet. May have a role in macrophage lipid metabolism and neural development.	R-HSA-1369062;	LFF:35, NFI:1503, NFA:2359,
Q99758	ABCA3_HUMAN	ABCA3 ABC3	ATP-binding cassette sub-family A member 3 (ABC-C transporter) (ATP-binding cassette transporter 3) (ATP-binding cassette 3)	1704	FUNCTION: Plays an important role in the formation of pulmonary surfactant, probably by transporting lipids such as cholesterol.	R-HSA-1369062;R-HSA-5683678;R-HSA-5683826;R-HSA-5688399;	NFF:1200, LFF:67, 311, FFF:1201, NFY:1294,
P78363	ABCA4_HUMAN	ABCA4 ABCR	Retinal-specific ATP-binding cassette transporter (ATP-binding cassette sub-family A member 4) (RIM ABC transporter) (RIM protein) (RmP) (Stargardt disease protein)	2273	FUNCTION: In the visual cycle, acts as an inward-directed retinoid flipase, retinoid substrates imported by ABCA4 from the extracellular or intradiscal (rod) membrane surfaces to the cytoplasmic membrane surface are all-trans-retinaldehyde (ATR) and N-retinyl-phosphatidyl-ethanolamine (NR-PE). Once transported to the cytoplasmic surface, ATR is reduced to vitamin A by trans-retinol dehydrogenase …	R-HSA-2453864;R-HSA-2453902;R-HSA-382556;	DFF:249, QFF:2187, NFA:2247, NFK:1237
Q8WWZ7	ABCA5_HUMAN	ABCA5 KIAA1888	ATP-binding cassette sub-family A member 5	1642	FUNCTION: May play a role in the processing of autolysosomes. {ECO:0000250}.	R-HSA-1369062;	LFF:40, 302, 1076,
Q8N139	ABCA6_HUMAN	ABCA6	ATP-binding cassette sub-family A member 6	1617	FUNCTION: Probable transporter which may play a role in macrophage lipid homeostasis.	R-HSA-1369062;	LFF:225, 303, 432, FFF:1134, NHF:1148,
Q8IZY2	ABCA7_HUMAN	ABCA7	ATP-binding cassette sub-family A member 7 (ABCA-SSN) (Autoantigen SS-N) (Macrophage ABC transporter)	2146	FUNCTION: Plays a role in phagocytosis by macrophages of apoptotic cells. Binds APOA1 and may function in apolipoprotein-mediated phospholipid efflux from cells. May also mediate cholesterol efflux. May regulate cellular ceramide homeostasis during keratinocytes differentiation. {ECO:0000269|PubMed:12917409, ECO:0000269|PubMed:12925201, ECO:0000269|PubMed:14570867, ECO:0000269|PubMed:14592415}.	R-HSA-1369062;	LFF:35, FFF:1639,
O94911	ABCA8_HUMAN	ABCA8 KIAA0822	ATP-binding cassette sub-family A member 8	1581	FUNCTION: ATP-dependent lipophilic drug transporter. {ECO:0000269|PubMed:12379217}.	R-HSA-382556;	LFF:434, NAF:386, NDF:54,
Q8IUA7	ABCA9_HUMAN	ABCA9	ATP-binding cassette sub-family A member 9	1624	FUNCTION: May play a role in monocyte differentiation and lipid homeostasis. {ECO:0000269|PubMed:12150964}.	R-HSA-1369062;	DFF:224, LFF:46, 435, 1164, FFF:1141,
Q8WWZ4	ABCAA_HUMAN	ABCA10	ATP-binding cassette sub-family A member 10	1543	FUNCTION: Probable transporter which may play a role in macrophage lipid homeostasis.	R-HSA-1369062;	LFF:345,
Q86UK0	ABCAC_HUMAN	ABCA12 ABC12	ATP-binding cassette sub-family A member 12 (ATP-binding cassette transporter 12) (ATP-binding cassette 12)	2595	FUNCTION: Probable transporter involved in lipid homeostasis.	R-HSA-1369062;R-HSA-5682294;	LFF:2107, 2217, NIF:2534, NNF:1945, NFI:2034, NFY:1367, NFA:2564,
Q86UQ4	ABCAD_HUMAN	ABCA13	ATP-binding cassette sub-family A member 13	5058		R-HSA-6798695;	NFF:852, DFF:1691, 2384, LFF:2392, 2457, 3814, FFF:3570, 3815, QFF:631, 1085, KFF:2553, NIF:1579, 2327, NYF:689, NDF:474, 1220, 1306, NFI:2236, 4575, NFA:5031, NFR:1423, 3472,
Q2M3G0	ABCB5_HUMAN	ABCB5	ATP-binding cassette sub-family B member 5 (ABCB5 P-gp) (P-glycoprotein ABCB5)	1257	FUNCTION: Drug efflux transporter present in a number of stem cells that acts as a regulator of cellular differentiation. Able to mediate efflux from cells of the rhodamine dye and of the therapeutic drug doxorubicin. Specifically present in limbal stem cells, where it plays a key role in corneal development and repair. {ECO:0000269|PubMed:12960149, ECO:0000269|PubMed:15205344, ECO:0000269|PubMed…	R-HSA-382556;	QFF:142,
Q9NP58	ABCB6_HUMAN	ABCB6 MTABC3 PRP UMAT	ATP-binding cassette sub-family B member 6, mitochondrial (Mitochondrial ABC transporter 3) (Mt-ABC transporter 3) (P-glycoprotein-related protein) (Ubiquitously-expressed mammalian ABC half transporter)	842	FUNCTION: Binds heme and porphyrins and functions in their ATP-dependent uptake into the mitochondria. Plays a crucial role in heme synthesis. {ECO:0000269|PubMed:10837493, ECO:0000269|PubMed:17006453}.	R-HSA-1369007;R-HSA-5683371;	FFF:27, NFI:557,
Q9NP78	ABCB9_HUMAN	ABCB9 KIAA1520	ATP-binding cassette sub-family B member 9 (ATP-binding cassette transporter 9) (ABC transporter 9 protein) (hABCB9) (TAP-like protein) (TAPL)	766	FUNCTION: ATP-dependent low-affinity peptide transporter which translocates a broad spectrum of peptides from the cytosol to the lysosomal lumen. Displays a broad peptide length specificity from 6-mer up to at least 59-mer peptides with an optimum of 23-mers. Favors positively charged, aromatic or hydrophobic residues in the N- and C-terminal positions whereas negatively charged residues as well …	R-HSA-382556;	NIF:42, NFY:554,
O95342	ABCBB_HUMAN	ABCB11 BSEP	Bile salt export pump (ATP-binding cassette sub-family B member 11)	1321	FUNCTION: Involved in the ATP-dependent secretion of bile salts into the canaliculus of hepatocytes.	R-HSA-159418;R-HSA-193368;R-HSA-5678520;	NFI:539,
Q09428	ABCC8_HUMAN	ABCC8 HRINS SUR SUR1	ATP-binding cassette sub-family C member 8 (Sulfonylurea receptor 1)	1581	FUNCTION: Subunit of the beta-cell ATP-sensitive potassium channel (KATP). Regulator of ATP-sensitive K(+) channels and insulin release. {ECO:0000269|PubMed:24814349, ECO:0000269|PubMed:25720052}.	R-HSA-1296025;R-HSA-422356;R-HSA-5683177;	FFF:431, NIF:516, NAF:234,
Q96J66	ABCCB_HUMAN	ABCC11 MRP8	ATP-binding cassette sub-family C member 11 (Multidrug resistance-associated protein 8)	1382	FUNCTION: Participates in physiological processes involving bile acids, conjugated steroids and cyclic nucleotides (PubMed:12764137, PubMed:15537867). Enhances the cellular extrusion of cAMP and cGMP (PubMed:12764137, PubMed:15537867). Stimulates the ATP-dependent uptake of a range of physiological and synthetic lipophilic anions, including the glutathione S-conjugates leukotriene C4 and dinitrop…	R-HSA-382556;	FFF:810, KFF:453,
Q9UBJ2	ABCD2_HUMAN	ABCD2 ALD1 ALDL1 ALDR ALDRP	ATP-binding cassette sub-family D member 2 (Adrenoleukodystrophy-like 1) (Adrenoleukodystrophy-related protein) (hALDR)	740	FUNCTION: Probable transporter.	R-HSA-1369062;	DFF:83, NFK:498
P28288	ABCD3_HUMAN	ABCD3 PMP70 PXMP1	ATP-binding cassette sub-family D member 3 (70 kDa peroxisomal membrane protein) (PMP70)	659	FUNCTION: Probable transporter involved in the transport of branched-chain fatty acids and C27 bile acids into the peroxisome; the latter function is a crucial step in bile acid biosynthesis (PubMed:25168382). The nucleotide-binding fold acts as an ATP-binding subunit with ATPase activity (PubMed:11248239). {ECO:0000269|PubMed:11248239, ECO:0000269|PubMed:25168382}.	R-HSA-1369062;	NNF:140, NFI:128, 305,
O14678	ABCD4_HUMAN	ABCD4 PXMP1L	ATP-binding cassette sub-family D member 4 (PMP70-related protein) (P70R) (Peroxisomal membrane protein 1-like) (PXMP1-L) (Peroxisomal membrane protein 69) (PMP69)	606	FUNCTION: May be involved in intracellular processing of vitamin B12 (cobalamin). Could play a role in the lysosomal release of vitamin B12 into the cytoplasm. {ECO:0000269|PubMed:22922874}.	R-HSA-196741;R-HSA-5683329;	NAF:313,
P61221	ABCE1_HUMAN	ABCE1 RLI RNASEL1 RNASELI RNS4I OK/SW-cl.40	ATP-binding cassette sub-family E member 1 (2'-5'-oligoadenylate-binding protein) (HuHP68) (RNase L inhibitor) (Ribonuclease 4 inhibitor) (RNS4I)	599	FUNCTION: Antagonizes the binding of 2-5A (5'-phosphorylated 2',5'-linked oligoadenylates) by RNase L through direct interaction with RNase L and therefore inhibits its endoribonuclease activity. May play a central role in the regulation of mRNA turnover. Antagonizes the anti-viral effect of the interferon-regulated 2-5A/RNase L pathway. May act as a chaperone for post-translational events during…	R-HSA-909733;	NIF:310, NYF:154, 593, NAF:90,
Q8NE71	ABCF1_HUMAN	ABCF1 ABC50	ATP-binding cassette sub-family F member 1 (ATP-binding cassette 50) (TNF-alpha-stimulated ABC protein)	845	FUNCTION: Isoform 2 is required for efficient Cap- and IRES-mediated mRNA translation initiation. Isoform 2 is not involved in the ribosome biogenesis. {ECO:0000269|PubMed:19570978}.	R-HSA-382556;	NDF:282,
Q9NUQ8	ABCF3_HUMAN	ABCF3	ATP-binding cassette sub-family F member 3	709	FUNCTION: Displays an antiviral effect against flaviviruses such as west Nile virus (WNV) in the presence of OAS1B. {ECO:0000250}.		NNF:654, NFY:630, NFR:655,
P45844	ABCG1_HUMAN	ABCG1 ABC8 WHT1	ATP-binding cassette sub-family G member 1 (ATP-binding cassette transporter 8) (White protein homolog)	678	FUNCTION: Transporter involved in macrophage lipid homeostasis. Is an active component of the macrophage lipid export complex. Could also be involved in intracellular lipid transport processes. The role in cellular lipid homeostasis may not be limited to macrophages.	R-HSA-1369062;R-HSA-8964058;	LFF:458,
Q9UNQ0	ABCG2_HUMAN	ABCG2 ABCP BCRP BCRP1 MXR	ATP-binding cassette sub-family G member 2 (Breast cancer resistance protein) (CDw338) (Mitoxantrone resistance-associated protein) (Placenta-specific ATP-binding cassette transporter) (Urate exporter) (CD antigen CD338)	655	FUNCTION: High-capacity urate exporter functioning in both renal and extrarenal urate excretion. Plays a role in porphyrin homeostasis as it is able to mediates the export of protoporhyrin IX (PPIX) both from mitochondria to cytosol and from cytosol to extracellular space, and cellular export of hemin, and heme. Xenobiotic transporter that may play an important role in the exclusion of xenobiotic…	R-HSA-2161517;R-HSA-917937;	DFF:292, LFF:430, NFK:116
Q9H172	ABCG4_HUMAN	ABCG4 WHITE2	ATP-binding cassette sub-family G member 4	646	FUNCTION: May be involved in macrophage lipid homeostasis.	R-HSA-1369062;	LFF:427,
Q9H222	ABCG5_HUMAN	ABCG5	ATP-binding cassette sub-family G member 5 (Sterolin-1)	651	FUNCTION: ABCG5 and ABCG8 form an obligate heterodimer that mediates Mg(2+)- and ATP-dependent sterol transport across the cell membrane (PubMed:27144356). Plays an essential role in the selective transport of dietary plant sterols and cholesterol in and out of the enterocytes and in the selective sterol excretion by the liver into bile (PubMed:11099417, PubMed:11138003, PubMed:27144356, PubMed:1…	R-HSA-1369062;R-HSA-5679090;R-HSA-5679096;	DFF:282, LFF:401,
Q9H221	ABCG8_HUMAN	ABCG8	ATP-binding cassette sub-family G member 8 (Sterolin-2)	673	FUNCTION: ABCG5 and ABCG8 form an obligate heterodimer that mediates Mg(2+)- and ATP-dependent sterol transport across the cell membrane. Plays an essential role in the selective transport of the dietary cholesterol in and out of the enterocytes and in the selective sterol excretion by the liver into bile (PubMed:11099417, PubMed:11452359, PubMed:27144356, PubMed:15054092). Required for normal st…	R-HSA-1369062;R-HSA-5679090;R-HSA-5679096;	NDF:409,
P41238	ABEC1_HUMAN	APOBEC1	C->U-editing enzyme APOBEC-1 (EC 3.5.4.36) (Apolipoprotein B mRNA-editing enzyme 1) (HEPR) (mRNA(cytosine(6666)) deaminase 1)	236	FUNCTION: Catalytic component of the apolipoprotein B mRNA editing enzyme complex which is responsible for the postranscriptional editing of a CAA codon for Gln to a UAA codon for stop in the APOB mRNA. Also involved in CGA (Arg) to UGA (Stop) editing in the NF1 mRNA. May also play a role in the epigenetic regulation of gene expression by participating in DNA demethylation. {ECO:0000269|PubMed:11…	R-HSA-72200;R-HSA-75094;	NFI:65,
Q9Y235	ABEC2_HUMAN	APOBEC2	C->U-editing enzyme APOBEC-2 (EC 3.5.4.36) (mRNA(cytosine(6666)) deaminase 2)	224	FUNCTION: Probable C to U editing enzyme whose physiological substrate is not yet known. Does not display detectable apoB mRNA editing. Has a low intrinsic cytidine deaminase activity. May play a role in the epigenetic regulation of gene expression through the process of active DNA demethylation. {ECO:0000269|PubMed:17187054, ECO:0000269|PubMed:21496894}.	R-HSA-72200;R-HSA-75094;	NFF:50,
Q8WW27	ABEC4_HUMAN	APOBEC4 C1orf169	Putative C->U-editing enzyme APOBEC-4 (EC 3.5.4.-) (Apolipoprotein B mRNA-editing enzyme catalytic polypeptide-like 4)	367	FUNCTION: Putative C to U editing enzyme whose physiological substrate is not yet known. {ECO:0000250}.	R-HSA-72200;R-HSA-75094;	QFF:270, NAF:265,
Q8TB40	ABHD4_HUMAN	ABHD4	Protein ABHD4 (EC 3.-.-.-) (Alpha/beta hydrolase domain-containing protein 4) (Abhydrolase domain-containing protein 4) (Alpha/beta-hydrolase 4) (Lyso-N-acylphosphatidylethanolamine lipase)	342	FUNCTION: Lysophospholipase selective for N-acyl phosphatidylethanolamine (NAPE). Contributes to the biosynthesis of N-acyl ethanolamines, including the endocannabinoid anandamide by hydrolyzing the sn-1 and sn-2 acyl chains from N-acyl phosphatidylethanolamine (NAPE) generating glycerophospho-N-acyl ethanolamine (GP-NAE), an intermediate for N-acyl ethanolamine biosynthesis. Hydrolyzes substrate…	R-HSA-1482839;	DFF:231,
Q9BV23	ABHD6_HUMAN	ABHD6	Monoacylglycerol lipase ABHD6 (EC 3.1.1.23) (2-arachidonoylglycerol hydrolase) (Abhydrolase domain-containing protein 6)	337	FUNCTION: Lipase that preferentially hydrolysis medium-chain saturated monoacylglycerols including 2-arachidonoylglycerol (PubMed:22969151). Through 2-arachidonoylglycerol degradation may regulate endocannabinoid signaling pathways. May also have a lysophosphatidyl lipase activity with a preference for lysophosphatidylglycerol among other lysophospholipids (By similarity). {ECO:0000250|UniProtKB:…	R-HSA-426048;	NNF:240, NFY:241,
Q96I13	ABHD8_HUMAN	ABHD8	Protein ABHD8 (EC 3.-.-.-) (Alpha/beta hydrolase domain-containing protein 8) (Abhydrolase domain-containing protein 8)	439			DFF:196, LFF:178, NAF:329,
Q7L211	ABHDD_HUMAN	ABHD13 C13orf6	Protein ABHD13 (EC 3.-.-.-) (Alpha/beta hydrolase domain-containing protein 13) (Abhydrolase domain-containing protein 13)	337			NIF:88,
Q96IU4	ABHEB_HUMAN	ABHD14B CIB	Protein ABHD14B (EC 3.-.-.-) (Alpha/beta hydrolase domain-containing protein 14B) (Abhydrolase domain-containing protein 14B) (CCG1-interacting factor B)	210	FUNCTION: Has hydrolase activity towards p-nitrophenyl butyrate (in vitro). May activate transcription. {ECO:0000269|PubMed:14672934}.	R-HSA-156584;	LFF:19,
P00519	ABL1_HUMAN	ABL1 ABL JTK7	Tyrosine-protein kinase ABL1 (EC 2.7.10.2) (Abelson murine leukemia viral oncogene homolog 1) (Abelson tyrosine-protein kinase 1) (Proto-oncogene c-Abl) (p150)	1130	FUNCTION: Non-receptor tyrosine-protein kinase that plays a role in many key processes linked to cell growth and survival such as cytoskeleton remodeling in response to extracellular stimuli, cell motility and adhesion, receptor endocytosis, autophagy, DNA damage response and apoptosis. Coordinates actin remodeling through tyrosine phosphorylation of proteins controlling cytoskeleton dynamics lik…	R-HSA-2029482;R-HSA-375170;R-HSA-428890;R-HSA-5663213;R-HSA-5685938;R-HSA-5693565;R-HSA-69231;R-HSA-8939236;R-HSA-8940973;R-HSA-983231;	NFI:358,
P42684	ABL2_HUMAN	ABL2 ABLL ARG	Tyrosine-protein kinase ABL2 (EC 2.7.10.2) (Abelson murine leukemia viral oncogene homolog 2) (Abelson tyrosine-protein kinase 2) (Abelson-related gene protein) (Tyrosine-protein kinase ARG)	1182	FUNCTION: Non-receptor tyrosine-protein kinase that plays an ABL1-overlapping role in key processes linked to cell growth and survival such as cytoskeleton remodeling in response to extracellular stimuli, cell motility and adhesion and receptor endocytosis. Coordinates actin remodeling through tyrosine phosphorylation of proteins controlling cytoskeleton dynamics like MYH10 (involved in movement)…	R-HSA-428890;	NIF:47, NFI:404,
O94929	ABLM3_HUMAN	ABLIM3 KIAA0843 HMFN1661	Actin-binding LIM protein 3 (abLIM-3) (Actin-binding LIM protein family member 3)	683	FUNCTION: May act as scaffold protein. May stimulate ABRA activity and ABRA-dependent SRF transcriptional activity. {ECO:0000269|PubMed:17194709}.	R-HSA-418885;	FFF:61, NHF:40,
Q6UWZ7	ABRX1_HUMAN	ABRAXAS1 ABRA1 CCDC98 FAM175A UNQ496/PRO1013	BRCA1-A complex subunit Abraxas 1 (Coiled-coil domain-containing protein 98) (Protein FAM175A)	409	FUNCTION: Involved in DNA damage response and double-strand break (DSB) repair. Component of the BRCA1-A complex, acting as a central scaffold protein that assembles the various components of the complex and mediates the recruitment of BRCA1. The BRCA1-A complex specifically recognizes 'Lys-63'-linked ubiquitinated histones H2A and H2AX at DNA lesion sites, leading to target the BRCA1-BARD1 heter…	R-HSA-5689901;R-HSA-5693565;R-HSA-5693571;R-HSA-5693607;R-HSA-69473;	KFF:201, NIF:277,
Q15018	ABRX2_HUMAN	ABRAXAS2 ABRO1 FAM175B KIAA0157	BRISC complex subunit Abraxas 2 (Abraxas brother protein 1) (Protein FAM175B)	415	FUNCTION: Component of the BRISC complex, a multiprotein complex that specifically cleaves 'Lys-63'-linked polyubiquitin, leaving the last ubiquitin chain attached to its substrates (PubMed:19214193, PubMed:20032457, PubMed:20656690, PubMed:24075985). May act as a central scaffold protein that assembles the various components of the BRISC complex and retains them in the cytoplasm (PubMed:20656690…	R-HSA-5689901;	DFF:195,
Q13085	ACACA_HUMAN	ACACA ACAC ACC1 ACCA	Acetyl-CoA carboxylase 1 (ACC1) (EC 6.4.1.2) (ACC-alpha) [Includes: Biotin carboxylase (EC 6.3.4.14)]	2346	FUNCTION: Catalyzes the rate-limiting reaction in the biogenesis of long-chain fatty acids. Carries out three functions: biotin carboxyl carrier protein, biotin carboxylase and carboxyltransferase. {ECO:0000269|PubMed:20952656}.	R-HSA-163765;R-HSA-196780;R-HSA-200425;R-HSA-2426168;R-HSA-3371599;R-HSA-75105;	NFF:1136, KFF:1354, NDF:272, NFR:530,
O00763	ACACB_HUMAN	ACACB ACC2 ACCB	Acetyl-CoA carboxylase 2 (EC 6.4.1.2) (ACC-beta) [Includes: Biotin carboxylase (EC 6.3.4.14)]	2458	FUNCTION: Catalyzes the ATP-dependent carboxylation of acetyl-CoA to malonyl-CoA. Carries out three functions: biotin carboxyl carrier protein, biotin carboxylase and carboxyltransferase. Involved in inhibition of fatty acid and glucose oxidation and enhancement of fat storage (By similarity). May play a role in regulation of mitochondrial fatty acid oxidation through malonyl-CoA-dependent inhibi…	R-HSA-163765;R-HSA-196780;R-HSA-200425;R-HSA-2426168;	KFF:1473, NFI:164, NFR:673,
Q9H845	ACAD9_HUMAN	ACAD9	Acyl-CoA dehydrogenase family member 9, mitochondrial (ACAD-9) (EC 1.3.99.-)	621	FUNCTION: Required for mitochondrial complex I assembly (PubMed:20816094, PubMed:24158852). Has a dehydrogenase activity on palmitoyl-CoA (C16:0) and stearoyl-CoA (C18:0). It is three times more active on palmitoyl-CoA than on stearoyl-CoA. However, it does not play a primary role in long-chain fatty acid oxidation in vivo (PubMed:20816094, PubMed:24158852). Has little activity on octanoyl-CoA (C…	R-HSA-6799198;	KFF:76, NIF:221,
P28330	ACADL_HUMAN	ACADL	Long-chain specific acyl-CoA dehydrogenase, mitochondrial (LCAD) (EC 1.3.8.8)	430		R-HSA-77285;R-HSA-77288;R-HSA-77310;	LFF:261, KFF:66,
P49748	ACADV_HUMAN	ACADVL VLCAD	Very long-chain specific acyl-CoA dehydrogenase, mitochondrial (VLCAD) (EC 1.3.8.9)	655	FUNCTION: Active toward esters of long-chain and very long chain fatty acids such as palmitoyl-CoA, myristoyl-CoA and stearoyl-CoA. Can accommodate substrate acyl chain lengths as long as 24 carbons, but shows little activity for substrates of less than 12 carbons. {ECO:0000269|PubMed:18227065}.	R-HSA-381038;R-HSA-77305;	NFK:633
Q15027	ACAP1_HUMAN	ACAP1 CENTB1 KIAA0050	Arf-GAP with coiled-coil, ANK repeat and PH domain-containing protein 1 (Centaurin-beta-1) (Cnt-b1)	740	FUNCTION: GTPase-activating protein (GAP) for ADP ribosylation factor 6 (ARF6) required for clathrin-dependent export of proteins from recycling endosomes to trans-Golgi network and cell surface. Required for regulated export of ITGB1 from recycling endosomes to the cell surface and ITGB1-dependent cell migration. {ECO:0000269|PubMed:11062263, ECO:0000269|PubMed:16256741, ECO:0000269|PubMed:17398…		NAF:278,
Q15057	ACAP2_HUMAN	ACAP2 CENTB2 KIAA0041	Arf-GAP with coiled-coil, ANK repeat and PH domain-containing protein 2 (Centaurin-beta-2) (Cnt-b2)	778	FUNCTION: GTPase-activating protein (GAP) for ADP ribosylation factor 6 (ARF6). {ECO:0000269|PubMed:11062263}.		NAF:279, NFH:92,
Q96P50	ACAP3_HUMAN	ACAP3 CENTB5 KIAA1716	Arf-GAP with coiled-coil, ANK repeat and PH domain-containing protein 3 (Centaurin-beta-5) (Cnt-b5)	834	FUNCTION: GTPase-activating protein for the ADP ribosylation factor family. {ECO:0000305}.		NAF:281,
O00400	ACATN_HUMAN	SLC33A1 ACATN AT1	Acetyl-coenzyme A transporter 1 (AT-1) (Acetyl-CoA transporter 1) (Solute carrier family 33 member 1)	549	FUNCTION: Probable acetyl-CoA transporter necessary for O-acetylation of gangliosides (PubMed:9096318). Negatively regulates BMP signaling (PubMed:25402622). {ECO:0000269|PubMed:25402622, ECO:0000269|PubMed:9096318}.	R-HSA-425397;R-HSA-5619061;	LFF:261,
Q9BR61	ACBD6_HUMAN	ACBD6	Acyl-CoA-binding domain-containing protein 6	282	FUNCTION: Binds long-chain acyl-coenzyme A molecules with a strong preference for unsaturated C18:1-CoA, lower affinity for unsaturated C20:4-CoA, and very weak affinity for saturated C16:0-CoA. Does not bind fatty acids. {ECO:0000269|PubMed:18268358}.	R-HSA-77289;	NIF:161,
Q96GR2	ACBG1_HUMAN	ACSBG1 BGM KIAA0631 LPD	Long-chain-fatty-acid--CoA ligase ACSBG1 (EC 6.2.1.3) (Acyl-CoA synthetase bubblegum family member 1) (hBG1) (hsBG) (hsBGM) (Lipidosin)	724	FUNCTION: Mediates activation of long-chain fatty acids for both synthesis of cellular lipids, and degradation via beta-oxidation. Able to activate long-chain fatty acids. Also able to activate very long-chain fatty acids; however, the relevance of such activity is unclear in vivo. Can activate diverse saturated, monosaturated and polyunsaturated fatty acids. {ECO:0000269|PubMed:10954726, ECO:000…	R-HSA-75876;	NFY:448,
Q6JQN1	ACD10_HUMAN	ACAD10	Acyl-CoA dehydrogenase family member 10 (ACAD-10) (EC 1.3.99.-)	1059	FUNCTION: Acyl-CoA dehydrogenase only active with R- and S-2-methyl-C15-CoA. {ECO:0000269|PubMed:21237683}.	R-HSA-77289;	QFF:1028, NNF:157, NFY:158, 548,
Q709F0	ACD11_HUMAN	ACAD11	Acyl-CoA dehydrogenase family member 11 (ACAD-11) (EC 1.3.99.-)	780	FUNCTION: Acyl-CoA dehydrogenase, that exhibits maximal activity towards saturated C22-CoA. {ECO:0000269|PubMed:21237683}.	R-HSA-77289;	NFF:306, NFH:593,
P12821	ACE_HUMAN	ACE DCP DCP1	Angiotensin-converting enzyme (ACE) (EC 3.2.1.-) (EC 3.4.15.1) (Dipeptidyl carboxypeptidase I) (Kininase II) (CD antigen CD143) [Cleaved into: Angiotensin-converting enzyme, soluble form]	1306	FUNCTION: Converts angiotensin I to angiotensin II by release of the terminal His-Leu, this results in an increase of the vasoconstrictor activity of angiotensin. Also able to inactivate bradykinin, a potent vasodilator. Has also a glycosidase activity which releases GPI-anchored proteins from the membrane by cleaving the mannose linkage in the GPI moiety.	R-HSA-2022377;	DFF:926,
Q9BYF1	ACE2_HUMAN	ACE2 UNQ868/PRO1885	Angiotensin-converting enzyme 2 (EC 3.4.17.23) (ACE-related carboxypeptidase) (Angiotensin-converting enzyme homolog) (ACEH) (Metalloprotease MPROT15) [Cleaved into: Processed angiotensin-converting enzyme 2]	805	FUNCTION: Carboxypeptidase which converts angiotensin I to angiotensin 1-9, a peptide of unknown function, and angiotensin II to angiotensin 1-7, a vasodilator. Also able to hydrolyze apelin-13 and dynorphin-13 with high efficiency. May be an important regulator of heart function. {ECO:0000269|PubMed:10924499, ECO:0000269|PubMed:10969042, ECO:0000269|PubMed:14647384, ECO:0000269|PubMed:24227843}.…	R-HSA-2022377;	NFF:682, KFF:313, NYF:586,
Q5QJU3	ACER2_HUMAN	ACER2 ASAH3L PP11646	Alkaline ceramidase 2 (AlkCDase 2) (Alkaline CDase 2) (haCER2) (EC 3.5.1.23) (Acylsphingosine deacylase 3-like) (N-acylsphingosine amidohydrolase 3-like)	275	FUNCTION: Hydrolyzes the sphingolipid ceramide into sphingosine and free fatty acid. Unsaturated long-chain ceramides are the best substrates, saturated long-chain ceramides and unsaturated very long-chain ceramides are good substrates, whereas saturated very long-chain ceramides and short-chain ceramides were poor substrates. The substrate preference is D-erythro-C(18:1)-, C(20:1)-, C(20:4)-cera…	R-HSA-1660661;	LFF:41,
Q9NUN7	ACER3_HUMAN	ACER3 APHC PHCA	Alkaline ceramidase 3 (AlkCDase 3) (Alkaline CDase 3) (EC 3.5.1.-) (Alkaline dihydroceramidase SB89) (Alkaline phytoceramidase) (aPHC)	267	FUNCTION: Hydrolyzes only phytoceramide into phytosphingosine and free fatty acid. Does not have reverse activity.	R-HSA-1660661;	NIF:193, NFR:201,
P22303	ACES_HUMAN	ACHE	Acetylcholinesterase (AChE) (EC 3.1.1.7)	614	FUNCTION: Terminates signal transduction at the neuromuscular junction by rapid hydrolysis of the acetylcholine released into the synaptic cleft. Role in neuronal apoptosis. {ECO:0000269|PubMed:11985878, ECO:0000269|PubMed:1517212, ECO:0000269|PubMed:1748670, ECO:0000269|PubMed:2714437}.	R-HSA-112311;R-HSA-1483191;R-HSA-422085;	NFA:513,
P30532	ACHA5_HUMAN	CHRNA5 NACHRA5	Neuronal acetylcholine receptor subunit alpha-5	468	FUNCTION: After binding acetylcholine, the AChR responds by an extensive change in conformation that affects all subunits and leads to opening of an ion-conducting channel across the plasma membrane.	R-HSA-629594;R-HSA-629597;	DFF:211,
Q15825	ACHA6_HUMAN	CHRNA6	Neuronal acetylcholine receptor subunit alpha-6	494	FUNCTION: After binding acetylcholine, the AChR responds by an extensive change in conformation that affects all subunits and leads to opening of an ion-conducting channel across the plasma membrane.	R-HSA-629594;R-HSA-629597;	NDF:198,
P17787	ACHB2_HUMAN	CHRNB2	Neuronal acetylcholine receptor subunit beta-2	502	FUNCTION: After binding acetylcholine, the AChR responds by an extensive change in conformation that affects all subunits and leads to opening of an ion-conducting channel across the plasma membrane permeable to sodiun ions. {ECO:0000269|PubMed:22361591}.	R-HSA-629587;R-HSA-629594;R-HSA-629597;	LFF:376,
Q05901	ACHB3_HUMAN	CHRNB3	Neuronal acetylcholine receptor subunit beta-3	458	FUNCTION: After binding acetylcholine, the AChR responds by an extensive change in conformation that affects all subunits and leads to opening of an ion-conducting channel across the plasma membrane.	R-HSA-629594;R-HSA-629597;	DFF:194,
P30926	ACHB4_HUMAN	CHRNB4	Neuronal acetylcholine receptor subunit beta-4	498	FUNCTION: After binding acetylcholine, the AChR responds by an extensive change in conformation that affects all subunits and leads to opening of an ion-conducting channel across the plasma membrane.	R-HSA-629587;R-HSA-629594;R-HSA-629597;R-HSA-6798695;	LFF:9, NFY:381,
Q07001	ACHD_HUMAN	CHRND ACHRD	Acetylcholine receptor subunit delta	517	FUNCTION: After binding acetylcholine, the AChR responds by an extensive change in conformation that affects all subunits and leads to opening of an ion-conducting channel across the plasma membrane. {ECO:0000269|PubMed:27375219}.	R-HSA-629587;	NFI:443,
O00590	ACKR2_HUMAN	ACKR2 CCBP2 CCR10 CMKBR9 D6	Atypical chemokine receptor 2 (C-C chemokine receptor D6) (Chemokine receptor CCR-10) (Chemokine receptor CCR-9) (Chemokine-binding protein 2) (Chemokine-binding protein D6)	384	FUNCTION: Atypical chemokine receptor that controls chemokine levels and localization via high-affinity chemokine binding that is uncoupled from classic ligand-driven signal transduction cascades, resulting instead in chemokine sequestration, degradation, or transcytosis. Also known as interceptor (internalizing receptor) or chemokine-scavenging receptor or chemokine decoy receptor. Acts as a rec…		NFY:127,
P53396	ACLY_HUMAN	ACLY	ATP-citrate synthase (EC 2.3.3.8) (ATP-citrate (pro-S-)-lyase) (ACL) (Citrate cleavage enzyme)	1101	FUNCTION: ATP-citrate synthase is the primary enzyme responsible for the synthesis of cytosolic acetyl-CoA in many tissues. Has a central role in de novo lipid synthesis. In nervous tissue it may be involved in the biosynthesis of acetylcholine. {ECO:0000269|PubMed:23932781}.	R-HSA-163765;R-HSA-6798695;R-HSA-75105;	NFY:190, NFA:571,
P11229	ACM1_HUMAN	CHRM1	Muscarinic acetylcholine receptor M1	460	FUNCTION: The muscarinic acetylcholine receptor mediates various cellular responses, including inhibition of adenylate cyclase, breakdown of phosphoinositides and modulation of potassium channels through the action of G proteins. Primary transducing effect is Pi turnover.	R-HSA-390648;R-HSA-416476;	NYF:61,
P08172	ACM2_HUMAN	CHRM2	Muscarinic acetylcholine receptor M2	466	FUNCTION: The muscarinic acetylcholine receptor mediates various cellular responses, including inhibition of adenylate cyclase, breakdown of phosphoinositides and modulation of potassium channels through the action of G proteins. Primary transducing effect is adenylate cyclase inhibition. Signaling promotes phospholipase C activity, leading to the release of inositol trisphosphate (IP3); this the…	R-HSA-390648;R-HSA-418594;R-HSA-8856825;R-HSA-8856828;	QFF:179, NYF:59,
P20309	ACM3_HUMAN	CHRM3	Muscarinic acetylcholine receptor M3	590	FUNCTION: The muscarinic acetylcholine receptor mediates various cellular responses, including inhibition of adenylate cyclase, breakdown of phosphoinositides and modulation of potassium channels through the action of G proteins. Primary transducing effect is Pi turnover. {ECO:0000269|PubMed:7565628}.	R-HSA-390648;R-HSA-399997;R-HSA-416476;	NYF:104,
P08173	ACM4_HUMAN	CHRM4	Muscarinic acetylcholine receptor M4	479	FUNCTION: The muscarinic acetylcholine receptor mediates various cellular responses, including inhibition of adenylate cyclase, breakdown of phosphoinositides and modulation of potassium channels through the action of G proteins. Primary transducing effect is inhibition of adenylate cyclase.	R-HSA-390648;R-HSA-418594;	NYF:68,
Q8WXI4	ACO11_HUMAN	ACOT11 BFIT KIAA0707 THEA	Acyl-coenzyme A thioesterase 11 (Acyl-CoA thioesterase 11) (EC 3.1.2.-) (Acyl-CoA thioester hydrolase 11) (Adipose-associated thioesterase) (Brown fat-inducible thioesterase) (BFIT)	607	FUNCTION: Has acyl-CoA thioesterase activity towards medium (C12) and long-chain (C18) fatty acyl-CoA substrates.	R-HSA-77289;	NAF:290,
P21399	ACOC_HUMAN	ACO1 IREB1	Cytoplasmic aconitate hydratase (Aconitase) (EC 4.2.1.3) (Citrate hydro-lyase) (Ferritin repressor protein) (Iron regulatory protein 1) (IRP1) (Iron-responsive element-binding protein 1) (IRE-BP 1)	889	FUNCTION: Iron sensor. Binds a 4Fe-4S cluster and functions as aconitase when cellular iron levels are high. Functions as mRNA binding protein that regulates uptake, sequestration and utilization of iron when cellular iron levels are low. Binds to iron-responsive elements (IRES) in target mRNA species when iron levels are low. Binding of a 4Fe-4S cluster precludes RNA binding. {ECO:0000269|PubMed…	R-HSA-917937;	LFF:633, KFF:20,
O00767	ACOD_HUMAN	SCD	Acyl-CoA desaturase (EC 1.14.19.1) (Delta(9)-desaturase) (Delta-9 desaturase) (Fatty acid desaturase) (Stearoyl-CoA desaturase) (hSCD1)	359	FUNCTION: Stearyl-CoA desaturase that utilizes O(2) and electrons from reduced cytochrome b5 to introduce the first double bond into saturated fatty acyl-CoA substrates (PubMed:15907797, PubMed:18765284). Catalyzes the insertion of a cis double bond at the delta-9 position into fatty acyl-CoA substrates including palmitoyl-CoA and stearoyl-CoA (PubMed:15907797, PubMed:18765284). Gives rise to a m…	R-HSA-2426168;R-HSA-75105;	FFF:177,
Q9Y305	ACOT9_HUMAN	ACOT9 CGI-16	Acyl-coenzyme A thioesterase 9, mitochondrial (Acyl-CoA thioesterase 9) (EC 3.1.2.-) (Acyl-CoA thioester hydrolase 9)	439	FUNCTION: Acyl-CoA thioesterases are a group of enzymes that catalyze the hydrolysis of acyl-CoAs to the free fatty acid and coenzyme A (CoASH), providing the potential to regulate intracellular levels of acyl-CoAs, free fatty acids and CoASH. Active on long chain acyl-CoAs.	R-HSA-77289;	NIF:305,
Q99424	ACOX2_HUMAN	ACOX2	Peroxisomal acyl-coenzyme A oxidase 2 (EC 1.17.99.3) (3-alpha,7-alpha,12-alpha-trihydroxy-5-beta-cholestanoyl-CoA 24-hydroxylase) (3-alpha,7-alpha,12-alpha-trihydroxy-5-beta-cholestanoyl-CoA oxidase) (Trihydroxycoprostanoyl-CoA oxidase) (THCA-CoA oxidase) (THCCox)	681	FUNCTION: Oxidizes the CoA esters of the bile acid intermediates di- and tri-hydroxycholestanoic acids. {ECO:0000269|PubMed:27884763}.	R-HSA-193368;R-HSA-389887;R-HSA-9033241;	NYF:68,
Q9NUZ1	ACOXL_HUMAN	ACOXL	Acyl-coenzyme A oxidase-like protein (Acyl-CoA oxidase-like protein) (EC 1.3.3.-)	547		R-HSA-389887;	DFF:464,
Q08AH3	ACS2A_HUMAN	ACSM2A ACSM2 MACS2	Acyl-coenzyme A synthetase ACSM2A, mitochondrial (EC 6.2.1.2) (Acyl-CoA synthetase medium-chain family member 2A) (Butyrate--CoA ligase 2A) (Butyryl-coenzyme A synthetase 2A) (Middle-chain acyl-CoA synthetase 2A)	577	FUNCTION: Has medium-chain fatty acid:CoA ligase activity with broad substrate specificity (in vitro). Acts on acids from C(4) to C(11) and on the corresponding 3-hydroxy- and 2,3- or 3,4-unsaturated acids (in vitro) (By similarity). {ECO:0000250}.	R-HSA-177128;	NFA:45, NFR:82, NFK:193
Q68CK6	ACS2B_HUMAN	ACSM2B ACSM2 HYST1046	Acyl-coenzyme A synthetase ACSM2B, mitochondrial (EC 6.2.1.2) (Acyl-CoA synthetase medium-chain family member 2B) (Butyrate--CoA ligase 2B) (Butyryl-coenzyme A synthetase 2B) (Middle-chain acyl-CoA synthetase 2B) (Xenobiotic/medium-chain fatty acid-CoA ligase HXM-A)	577	FUNCTION: Has medium-chain fatty acid:CoA ligase activity with broad substrate specificity (in vitro). Acts on acids from C(4) to C(11) and on the corresponding 3-hydroxy- and 2,3- or 3,4-unsaturated acids (in vitro). {ECO:0000269|PubMed:12616642}.	R-HSA-177128;R-HSA-177135;R-HSA-177162;	NFA:45, NFR:82, NFK:193
Q96CM8	ACSF2_HUMAN	ACSF2 UNQ493/PRO1009	Acyl-CoA synthetase family member 2, mitochondrial (EC 6.2.1.-)	615	FUNCTION: Acyl-CoA synthases catalyze the initial reaction in fatty acid metabolism, by forming a thioester with CoA. Has some preference toward medium-chain substrates. Plays a role in adipocyte differentiation. {ECO:0000269|PubMed:16380219, ECO:0000269|PubMed:17762044}.	R-HSA-77289;	DFF:527,
Q4L235	ACSF4_HUMAN	AASDH ACSF4 U26 HSPC318	Beta-alanine-activating enzyme (EC 6.2.1.-) (Acyl-CoA synthetase family member 4) (Protein NRPS998)	1098	FUNCTION: Covalently binds beta-alanine in an ATP-dependent manner to form a thioester bond with its phosphopantetheine group and transfers it to an, as yet, unknown acceptor. May be required for a post-translational protein modification or for post-transcriptional modification of an RNA. {ECO:0000250|UniProtKB:Q80WC9}.		NAF:676, NFI:825,
P33121	ACSL1_HUMAN	ACSL1 FACL1 FACL2 LACS LACS1 LACS2	Long-chain-fatty-acid--CoA ligase 1 (EC 6.2.1.3) (Acyl-CoA synthetase 1) (ACS1) (Long-chain acyl-CoA synthetase 1) (LACS 1) (Long-chain acyl-CoA synthetase 2) (LACS 2) (Long-chain fatty acid-CoA ligase 2) (Palmitoyl-CoA ligase 1) (Palmitoyl-CoA ligase 2)	698	FUNCTION: Activation of long-chain fatty acids for both synthesis of cellular lipids, and degradation via beta-oxidation. Preferentially uses palmitoleate, oleate and linoleate.	R-HSA-1989781;R-HSA-2046105;R-HSA-2046106;R-HSA-75876;	NYF:683,
O95573	ACSL3_HUMAN	ACSL3 ACS3 FACL3 LACS3	Long-chain-fatty-acid--CoA ligase 3 (EC 6.2.1.3) (Long-chain acyl-CoA synthetase 3) (LACS 3)	720	FUNCTION: Acyl-CoA synthetases (ACSL) activates long-chain fatty acids for both synthesis of cellular lipids, and degradation via beta-oxidation. ACSL3 mediates hepatic lipogenesis (By similarity). Preferentially uses myristate, laurate, arachidonate and eicosapentaenoate as substrates (By similarity). Has mainly an anabolic role in energy metabolism. Required for the incorporation of fatty acids…	R-HSA-75876;	DFF:549,
O60488	ACSL4_HUMAN	ACSL4 ACS4 FACL4 LACS4	Long-chain-fatty-acid--CoA ligase 4 (EC 6.2.1.3) (Long-chain acyl-CoA synthetase 4) (LACS 4)	711	FUNCTION: Activation of long-chain fatty acids for both synthesis of cellular lipids, and degradation via beta-oxidation. Preferentially uses arachidonate and eicosapentaenoate as substrates.	R-HSA-75876;	NNF:136,
Q9ULC5	ACSL5_HUMAN	ACSL5 ACS5 FACL5 UNQ633/PRO1250	Long-chain-fatty-acid--CoA ligase 5 (EC 6.2.1.3) (Long-chain acyl-CoA synthetase 5) (LACS 5)	683	FUNCTION: Acyl-CoA synthetases (ACSL) activate long-chain fatty acids for both synthesis of cellular lipids, and degradation via beta-oxidation. ACSL5 may activate fatty acids from exogenous sources for the synthesis of triacylglycerol destined for intracellular storage (By similarity). Utilizes a wide range of saturated fatty acids with a preference for C16-C18 unsaturated fatty acids (By simila…	R-HSA-75876;	NIF:543, NYF:483,
Q9UKU0	ACSL6_HUMAN	ACSL6 ACS2 FACL6 KIAA0837 LACS5	Long-chain-fatty-acid--CoA ligase 6 (EC 6.2.1.3) (Long-chain acyl-CoA synthetase 6) (LACS 6)	697	FUNCTION: Activation of long-chain fatty acids for both synthesis of cellular lipids, and degradation via beta-oxidation. Plays an important role in fatty acid metabolism in brain and the acyl-CoAs produced may be utilized exclusively for the synthesis of the brain lipid.	R-HSA-75876;	LFF:415, QFF:20,
Q08AH1	ACSM1_HUMAN	ACSM1 BUCS1 LAE MACS1	Acyl-coenzyme A synthetase ACSM1, mitochondrial (EC 6.2.1.2) (Acyl-CoA synthetase medium-chain family member 1) (Butyrate--CoA ligase 1) (Butyryl-coenzyme A synthetase 1) (Lipoate-activating enzyme) (Middle-chain acyl-CoA synthetase 1)	577	FUNCTION: Has medium-chain fatty acid:CoA ligase activity with broad substrate specificity (in vitro). Acts on acids from C(4) to C(11) and on the corresponding 3-hydroxy- and 2,3- or 3,4-unsaturated acids (in vitro). Functions as GTP-dependent lipoate-activating enzyme that generates the substrate for lipoyltransferase (By similarity). {ECO:0000250}.	R-HSA-177135;R-HSA-177162;	NHF:312, NFA:50,
Q53FZ2	ACSM3_HUMAN	ACSM3 SAH	Acyl-coenzyme A synthetase ACSM3, mitochondrial (EC 6.2.1.2) (Acyl-CoA synthetase medium-chain family member 3) (Butyrate--CoA ligase 3) (Butyryl-coenzyme A synthetase 3) (Middle-chain acyl-CoA synthetase 3) (Protein SA homolog)	586	FUNCTION: Has medium-chain fatty acid:CoA ligase activity with broad substrate specificity (in vitro). Acts on acids from C(4) to C(11) and on the corresponding 3-hydroxy- and 2,3- or 3,4-unsaturated acids (in vitro) (By similarity). {ECO:0000250}.	R-HSA-77352;	NFY:455, NFA:59, NFK:387
P0C7M7	ACSM4_HUMAN	ACSM4	Acyl-coenzyme A synthetase ACSM4, mitochondrial (EC 6.2.1.2) (Acyl-CoA synthetase medium-chain family member 4)	580	FUNCTION: Has medium-chain fatty acid:CoA ligase activity with broad substrate specificity (in vitro). Acts on acids from C(4) to C(11) and on the corresponding 3-hydroxy- and 2,3- or 3,4-unsaturated acids (in vitro) (By similarity). {ECO:0000250}.	R-HSA-177128;	NFA:53,
Q6NUN0	ACSM5_HUMAN	ACSM5 MACS3	Acyl-coenzyme A synthetase ACSM5, mitochondrial (EC 6.2.1.2) (Acyl-CoA synthetase medium-chain family member 5)	579	FUNCTION: Has medium-chain fatty acid:CoA ligase activity with broad substrate specificity (in vitro). Acts on acids from C(4) to C(11) and on the corresponding 3-hydroxy- and 2,3- or 3,4-unsaturated acids (in vitro) (By similarity). {ECO:0000250}.	R-HSA-177128;	NFA:54, NFR:202,
Q6P461	ACSM6_HUMAN	ACSM6 C10orf129	Acyl-coenzyme A synthetase ACSM6, mitochondrial (EC 6.2.1.2) (Acyl-CoA synthetase medium-chain family member 6)	480		R-HSA-77352;	NFA:50,
P12814	ACTN1_HUMAN	ACTN1	Alpha-actinin-1 (Alpha-actinin cytoskeletal isoform) (F-actin cross-linking protein) (Non-muscle alpha-actinin-1)	892	FUNCTION: F-actin cross-linking protein which is thought to anchor actin to a variety of intracellular structures. This is a bundling protein.	R-HSA-114608;R-HSA-3000170;R-HSA-373753;R-HSA-446388;	NHF:756, NFH:168,
P35609	ACTN2_HUMAN	ACTN2	Alpha-actinin-2 (Alpha-actinin skeletal muscle isoform 2) (F-actin cross-linking protein)	894	FUNCTION: F-actin cross-linking protein which is thought to anchor actin to a variety of intracellular structures. This is a bundling protein.	R-HSA-114608;R-HSA-373753;R-HSA-390522;R-HSA-438066;R-HSA-442729;R-HSA-442982;R-HSA-5673001;	NHF:763, NFH:175,
Q08043	ACTN3_HUMAN	ACTN3	Alpha-actinin-3 (Alpha-actinin skeletal muscle isoform 3) (F-actin cross-linking protein)	901	FUNCTION: F-actin cross-linking protein which is thought to anchor actin to a variety of intracellular structures. This is a bundling protein.	R-HSA-373753;R-HSA-390522;	NHF:770, NFH:182,
O43707	ACTN4_HUMAN	ACTN4	Alpha-actinin-4 (Non-muscle alpha-actinin 4)	911	FUNCTION: F-actin cross-linking protein which is thought to anchor actin to a variety of intracellular structures. This is a bundling protein (Probable). Probably involved in vesicular trafficking via its association with the CART complex. The CART complex is necessary for efficient transferrin receptor recycling but not for EGFR degradation (PubMed:15772161). Involved in tight junction assembly …	R-HSA-114608;R-HSA-373753;	NAF:226, NHF:775, NFI:860, NFH:187,
Q8NER5	ACV1C_HUMAN	ACVR1C ALK7	Activin receptor type-1C (EC 2.7.11.30) (Activin receptor type IC) (ACTR-IC) (Activin receptor-like kinase 7) (ALK-7)	493	FUNCTION: Serine/threonine protein kinase which forms a receptor complex on ligand binding. The receptor complex consisting of 2 type II and 2 type I transmembrane serine/threonine kinases. Type II receptors phosphorylate and activate type I receptors which autophosphorylate, then bind and activate SMAD transcriptional regulators, SMAD2 and SMAD3. Receptor for activin AB, activin B and NODAL. Pla…	R-HSA-1181150;R-HSA-1433617;R-HSA-1502540;	NIF:381,
Q04771	ACVR1_HUMAN	ACVR1 ACVRLK2	Activin receptor type-1 (EC 2.7.11.30) (Activin receptor type I) (ACTR-I) (Activin receptor-like kinase 2) (ALK-2) (Serine/threonine-protein kinase receptor R1) (SKR1) (TGF-B superfamily receptor type I) (TSR-I)	509	FUNCTION: On ligand binding, forms a receptor complex consisting of two type II and two type I transmembrane serine/threonine kinases. Type II receptors phosphorylate and activate type I receptors which autophosphorylate, then bind and activate SMAD transcriptional regulators. Receptor for activin. May be involved for left-right pattern formation during embryogenesis (By similarity). {ECO:0000250…		NFH:119,
P45381	ACY2_HUMAN	ASPA ACY2 ASP	Aspartoacylase (EC 3.5.1.15) (Aminoacylase-2) (ACY-2)	313	FUNCTION: Catalyzes the deacetylation of N-acetylaspartic acid (NAA) to produce acetate and L-aspartate. NAA occurs in high concentration in brain and its hydrolysis NAA plays a significant part in the maintenance of intact white matter. In other tissues it act as a scavenger of NAA from body fluids.	R-HSA-70614;	NNF:133,
O14672	ADA10_HUMAN	ADAM10 KUZ MADM	Disintegrin and metalloproteinase domain-containing protein 10 (ADAM 10) (EC 3.4.24.81) (CDw156) (Kuzbanian protein homolog) (Mammalian disintegrin-metalloprotease) (CD antigen CD156c)	748	FUNCTION: Cleaves the membrane-bound precursor of TNF-alpha at '76-Ala-|-Val-77' to its mature soluble form. Responsible for the proteolytical release of soluble JAM3 from endothelial cells surface (PubMed:20592283). Responsible for the proteolytic release of several other cell-surface proteins, including heparin-binding epidermal growth-like factor, ephrin-A2, CD44, CDH2 and for constitutive and…	R-HSA-1442490;R-HSA-1474228;R-HSA-177929;R-HSA-2122948;R-HSA-2644606;R-HSA-2660826;R-HSA-2691232;R-HSA-2894862;R-HSA-2979096;R-HSA-381426;R-HSA-3928665;R-HSA-6798695;R-HSA-8957275;R-HSA-9013507;R-HSA-9013700;	LFF:231, NDF:633,
O75078	ADA11_HUMAN	ADAM11 MDC	Disintegrin and metalloproteinase domain-containing protein 11 (ADAM 11) (Metalloproteinase-like, disintegrin-like, and cysteine-rich protein) (MDC)	769	FUNCTION: Probable ligand for integrin in the brain. This is a non catalytic metalloprotease-like protein.	R-HSA-5682910;	NFA:264,
Q13444	ADA15_HUMAN	ADAM15 MDC15	Disintegrin and metalloproteinase domain-containing protein 15 (ADAM 15) (EC 3.4.24.-) (Metalloprotease RGD disintegrin protein) (Metalloproteinase-like, disintegrin-like, and cysteine-rich protein 15) (MDC-15) (Metargidin)	863	FUNCTION: Active metalloproteinase with gelatinolytic and collagenolytic activity. Plays a role in the wound healing process. Mediates both heterotypic intraepithelial cell/T-cell interactions and homotypic T-cell aggregation. Inhibits beta-1 integrin-mediated cell adhesion and migration of airway smooth muscle cells. Suppresses cell motility on or towards fibronectin possibly by driving alpha-v/…	R-HSA-1474228;R-HSA-8941237;	NAF:555,
P78536	ADA17_HUMAN	ADAM17 CSVP TACE	Disintegrin and metalloproteinase domain-containing protein 17 (ADAM 17) (EC 3.4.24.86) (Snake venom-like protease) (TNF-alpha convertase) (TNF-alpha-converting enzyme) (CD antigen CD156b)	824	FUNCTION: Cleaves the membrane-bound precursor of TNF-alpha to its mature soluble form (PubMed:9034191). Responsible for the proteolytical release of soluble JAM3 from endothelial cells surface (PubMed:20592283). Responsible for the proteolytic release of several other cell-surface proteins, including p75 TNF-receptor, interleukin 1 receptor type II, p55 TNF-receptor, transforming growth factor-a…	R-HSA-1251985;R-HSA-1442490;R-HSA-177929;R-HSA-193692;R-HSA-2122948;R-HSA-2644606;R-HSA-2660826;R-HSA-2691232;R-HSA-2894862;R-HSA-5362798;R-HSA-75893;R-HSA-982772;	DFF:113, NFK:93
Q9Y3Q7	ADA18_HUMAN	ADAM18 TMDC3 UNQ858/PRO1867	Disintegrin and metalloproteinase domain-containing protein 18 (ADAM 18) (Transmembrane metalloproteinase-like, disintegrin-like, and cysteine-rich protein III) (tMDC III)	739	FUNCTION: Sperm surface membrane protein that may be involved in spermatogenesis and fertilization. This is a non catalytic metalloprotease-like protein (By similarity). {ECO:0000250}.		NNF:637,
Q9H013	ADA19_HUMAN	ADAM19 MLTNB FKSG34	Disintegrin and metalloproteinase domain-containing protein 19 (ADAM 19) (EC 3.4.24.-) (Meltrin-beta) (Metalloprotease and disintegrin dendritic antigen marker) (MADDAM)	955	FUNCTION: Participates in the proteolytic processing of beta-type neuregulin isoforms which are involved in neurogenesis and synaptogenesis, suggesting a regulatory role in glial cell. Also cleaves alpha-2 macroglobulin. May be involved in osteoblast differentiation and/or osteoblast activity in bone (By similarity). {ECO:0000250}.	R-HSA-8941237;	NFY:497,
P35348	ADA1A_HUMAN	ADRA1A ADRA1C	Alpha-1A adrenergic receptor (Alpha-1A adrenoreceptor) (Alpha-1A adrenoceptor) (Alpha-1C adrenergic receptor) (Alpha-adrenergic receptor 1c)	466	FUNCTION: This alpha-adrenergic receptor mediates its action by association with G proteins that activate a phosphatidylinositol-calcium second messenger system. Its effect is mediated by G(q) and G(11) proteins. Nuclear ADRA1A-ADRA1B heterooligomers regulate phenylephrine(PE)-stimulated ERK signaling in cardiac myocytes. {ECO:0000269|PubMed:18802028, ECO:0000269|PubMed:22120526}.	R-HSA-390696;R-HSA-416476;R-HSA-416482;	KFF:398,
P35368	ADA1B_HUMAN	ADRA1B	Alpha-1B adrenergic receptor (Alpha-1B adrenoreceptor) (Alpha-1B adrenoceptor)	520	FUNCTION: This alpha-adrenergic receptor mediates its action by association with G proteins that activate a phosphatidylinositol-calcium second messenger system. Its effect is mediated by G(q) and G(11) proteins. Nuclear ADRA1A-ADRA1B heterooligomers regulate phenylephrine (PE)-stimulated ERK signaling in cardiac myocytes. {ECO:0000269|PubMed:18802028, ECO:0000269|PubMed:22120526}.	R-HSA-390696;R-HSA-416476;R-HSA-416482;	NYF:81, NFH:259,
P25100	ADA1D_HUMAN	ADRA1D ADRA1A	Alpha-1D adrenergic receptor (Alpha-1A adrenergic receptor) (Alpha-1D adrenoreceptor) (Alpha-1D adrenoceptor) (Alpha-adrenergic receptor 1a)	572	FUNCTION: This alpha-adrenergic receptor mediates its effect through the influx of extracellular calcium.	R-HSA-390696;R-HSA-416476;R-HSA-416482;	FFF:364, NYF:132,
O43506	ADA20_HUMAN	ADAM20	Disintegrin and metalloproteinase domain-containing protein 20 (ADAM 20) (EC 3.4.24.-)	726	FUNCTION: May be involved in sperm maturation and/or fertilization.	R-HSA-1300644;	NIF:403, NAF:500,
Q9UKJ8	ADA21_HUMAN	ADAM21	Disintegrin and metalloproteinase domain-containing protein 21 (ADAM 21) (EC 3.4.24.-)	722	FUNCTION: May be involved in sperm maturation and/or fertilization. May also be involved in epithelia functions associated with establishing and maintaining gradients of ions or nutrients.	R-HSA-1300644;	DFF:219, NDF:277,
O75077	ADA23_HUMAN	ADAM23 MDC3	Disintegrin and metalloproteinase domain-containing protein 23 (ADAM 23) (Metalloproteinase-like, disintegrin-like, and cysteine-rich protein 3) (MDC-3)	832	FUNCTION: May play a role in cell-cell and cell-matrix interactions. This is a non-catalytic metalloprotease-like protein.	R-HSA-5682910;	NNF:323, NFA:324,
Q9UKQ2	ADA28_HUMAN	ADAM28 ADAM23 MDCL	Disintegrin and metalloproteinase domain-containing protein 28 (ADAM 28) (EC 3.4.24.-) (Epididymal metalloproteinase-like, disintegrin-like, and cysteine-rich protein II) (eMDC II) (Metalloproteinase-like, disintegrin-like, and cysteine-rich protein L) (MDC-L)	775	FUNCTION: May play a role in the adhesive and proteolytic events that occur during lymphocyte emigration or may function in ectodomain shedding of lymphocyte surface target proteins, such as FASL and CD40L. May be involved in sperm maturation.		KFF:385,
Q9UKF5	ADA29_HUMAN	ADAM29	Disintegrin and metalloproteinase domain-containing protein 29 (ADAM 29) (Cancer/testis antigen 73) (CT73)	820	FUNCTION: May be involved in spermatogenesis and fertilization. Seems to be a non catalytic metalloprotease-like protein.		NDF:130,
P08913	ADA2A_HUMAN	ADRA2A ADRA2R ADRAR	Alpha-2A adrenergic receptor (Alpha-2 adrenergic receptor subtype C10) (Alpha-2A adrenoreceptor) (Alpha-2A adrenoceptor) (Alpha-2AAR)	450	FUNCTION: Alpha-2 adrenergic receptors mediate the catecholamine-induced inhibition of adenylate cyclase through the action of G proteins. The rank order of potency for agonists of this receptor is oxymetazoline > clonidine > epinephrine > norepinephrine > phenylephrine > dopamine > p-synephrine > p-tyramine > serotonin = p-octopamine. For antagonists, the rank order is yohimbine > phentolamine =…	R-HSA-390696;R-HSA-392023;R-HSA-400042;R-HSA-418594;R-HSA-418597;R-HSA-5683826;	FFF:390, 410, KFF:409,
P18089	ADA2B_HUMAN	ADRA2B ADRA2L1 ADRA2RL1	Alpha-2B adrenergic receptor (Alpha-2 adrenergic receptor subtype C2) (Alpha-2B adrenoreceptor) (Alpha-2B adrenoceptor) (Alpha-2BAR)	450	FUNCTION: Alpha-2 adrenergic receptors mediate the catecholamine-induced inhibition of adenylate cyclase through the action of G proteins. The rank order of potency for agonists of this receptor is clonidine > norepinephrine > epinephrine = oxymetazoline > dopamine > p-tyramine = phenylephrine > serotonin > p-synephrine / p-octopamine. For antagonists, the rank order is yohimbine > chlorpromazine…	R-HSA-390696;R-HSA-392023;R-HSA-418594;R-HSA-418597;	FFF:387, 410, QFF:409,
P18825	ADA2C_HUMAN	ADRA2C ADRA2L2 ADRA2RL2	Alpha-2C adrenergic receptor (Alpha-2 adrenergic receptor subtype C4) (Alpha-2C adrenoreceptor) (Alpha-2C adrenoceptor) (Alpha-2CAR)	462	FUNCTION: Alpha-2 adrenergic receptors mediate the catecholamine-induced inhibition of adenylate cyclase through the action of G proteins.	R-HSA-390696;R-HSA-392023;R-HSA-400042;R-HSA-418594;R-HSA-418597;R-HSA-5683826;	FFF:398, 421, KFF:420,
Q9UKF2	ADA30_HUMAN	ADAM30 UNQ2509/PRO5997	Disintegrin and metalloproteinase domain-containing protein 30 (ADAM 30) (EC 3.4.24.-)	790	FUNCTION: Plays a role in lysosomal amyloid precursor protein (APP) processing by cleaving and activating CTSD/cathepsin D which leads to APP degradation (PubMed:27333034). {ECO:0000269|PubMed:27333034}.	R-HSA-1300644;	NFK:543
Q8TC27	ADA32_HUMAN	ADAM32 UNQ5982/PRO21340	Disintegrin and metalloproteinase domain-containing protein 32 (ADAM 32)	787	FUNCTION: May play a role in sperm development and fertilization This is a non-catalytic metalloprotease-like protein. {ECO:0000250}.		NIF:169, NFI:369,
Q9BZ11	ADA33_HUMAN	ADAM33 C20orf153 UNQ873/PRO1891	Disintegrin and metalloproteinase domain-containing protein 33 (ADAM 33) (EC 3.4.24.-)	813			NAF:645,
Q99965	ADAM2_HUMAN	ADAM2 FTNB	Disintegrin and metalloproteinase domain-containing protein 2 (ADAM 2) (Cancer/testis antigen 15) (CT15) (Fertilin subunit beta) (PH-30) (PH30) (PH30-beta)	735	FUNCTION: Sperm surface membrane protein that may be involved in sperm-egg plasma membrane adhesion and fusion during fertilization. Could have a direct role in sperm-zona binding or migration of sperm from the uterus into the oviduct. Interactions with egg membrane could be mediated via binding between its disintegrin-like domain to one or more integrins receptors on the egg. This is a non catal…	R-HSA-1300644;	NFR:69,
Q6NVV9	ADAM5_HUMAN	ADAM5 ADAM5P TMDC2	Putative disintegrin and metalloproteinase domain-containing protein 5 (Putative transmembrane metalloproteinase-like, disintegrin-like, and cysteine-rich protein II) (tMDC II)	412	FUNCTION: This is a non catalytic metalloprotease-like protein. {ECO:0000250, ECO:0000269|PubMed:10417343}.		NNF:368,
Q9H2U9	ADAM7_HUMAN	ADAM7 GP83	Disintegrin and metalloproteinase domain-containing protein 7 (ADAM 7) (Sperm maturation-related glycoprotein GP-83)	754	FUNCTION: May play an important role in male reproduction including sperm maturation and gonadotrope function. This is a non catalytic metalloprotease-like protein (By similarity). {ECO:0000250}.		NFH:398,
P78325	ADAM8_HUMAN	ADAM8 MS2	Disintegrin and metalloproteinase domain-containing protein 8 (ADAM 8) (EC 3.4.24.-) (Cell surface antigen MS2) (CD antigen CD156a)	824	FUNCTION: Possible involvement in extravasation of leukocytes.	R-HSA-1474228;R-HSA-6798695;	NFR:241,
Q13443	ADAM9_HUMAN	ADAM9 KIAA0021 MCMP MDC9 MLTNG	Disintegrin and metalloproteinase domain-containing protein 9 (ADAM 9) (EC 3.4.24.-) (Cellular disintegrin-related protein) (Meltrin-gamma) (Metalloprotease/disintegrin/cysteine-rich protein 9) (Myeloma cell metalloproteinase)	819	FUNCTION: Cleaves and releases a number of molecules with important roles in tumorigenesis and angiogenesis, such as TEK, KDR, EPHB4, CD40, VCAM1 and CDH5. May mediate cell-cell, cell-matrix interactions and regulate the motility of cells via interactions with integrins. {ECO:0000250|UniProtKB:Q61072}.; FUNCTION: Isoform 2: May act as alpha-secretase for amyloid precursor protein (APP). {ECO:0000…	R-HSA-1442490;	FFF:702,
O75689	ADAP1_HUMAN	ADAP1 CENTA1	Arf-GAP with dual PH domain-containing protein 1 (Centaurin-alpha-1) (Cnt-a1) (Putative MAPK-activating protein PM25)	374	FUNCTION: GTPase-activating protein for the ADP ribosylation factor family (Probable). Binds phosphatidylinositol 3,4,5-trisphosphate (PtdInsP3) and inositol 1,3,4,5-tetrakisphosphate (InsP4). {ECO:0000269|PubMed:10448098, ECO:0000303|PubMed:10333475, ECO:0000305}.		NIF:207,
O00116	ADAS_HUMAN	AGPS AAG5	Alkyldihydroxyacetonephosphate synthase, peroxisomal (Alkyl-DHAP synthase) (EC 2.5.1.26) (Aging-associated gene 5 protein) (Alkylglycerone-phosphate synthase)	658	FUNCTION: Catalyzes the exchange of an acyl for a long-chain alkyl group and the formation of the ether bond in the biosynthesis of ether phospholipids. {ECO:0000250}.	R-HSA-75896;R-HSA-9033241;R-HSA-9033500;	NIF:650,
Q86TW2	ADCK1_HUMAN	ADCK1	Uncharacterized aarF domain-containing protein kinase 1 (EC 2.7.11.-)	530	FUNCTION: The function of this protein is not yet clear. It is not known if it has protein kinase activity and what type of substrate it would phosphorylate (Ser, Thr or Tyr).		NDF:32,
Q7Z695	ADCK2_HUMAN	ADCK2 AARF	Uncharacterized aarF domain-containing protein kinase 2 (EC 2.7.11.-)	626	FUNCTION: The function of this protein is not yet clear. It is not known if it has protein kinase activity and what type of substrate it would phosphorylate (Ser, Thr or Tyr).		KFF:109, NFA:586, NFR:376, 507,
Q6P093	ADCL2_HUMAN	AADACL2	Arylacetamide deacetylase-like 2 (EC 3.1.1.-)	401			KFF:165,
Q5VUY0	ADCL3_HUMAN	AADACL3	Arylacetamide deacetylase-like 3 (EC 3.1.1.-)	407			FFF:252, QFF:70,
Q5VUY2	ADCL4_HUMAN	AADACL4	Arylacetamide deacetylase-like 4 (EC 3.1.1.-)	407			NIF:58,
Q08828	ADCY1_HUMAN	ADCY1	Adenylate cyclase type 1 (EC 4.6.1.1) (ATP pyrophosphate-lyase 1) (Adenylate cyclase type I) (Adenylyl cyclase 1) (Ca(2+)/calmodulin-activated adenylyl cyclase)	1119	FUNCTION: Catalyzes the formation of the signaling molecule cAMP in response to G-protein signaling. Mediates responses to increased cellular Ca(2+)/calmodulin levels (By similarity). May be involved in regulatory processes in the central nervous system. May play a role in memory and learning. Plays a role in the regulation of the circadian rhythm of daytime contrast sensitivity probably by modul…	R-HSA-163359;R-HSA-163615;R-HSA-164378;R-HSA-170660;R-HSA-170670;R-HSA-418555;R-HSA-418594;R-HSA-418597;R-HSA-432040;R-HSA-442720;R-HSA-5610787;	NFF:586, NDF:878, 971,
Q08462	ADCY2_HUMAN	ADCY2 KIAA1060	Adenylate cyclase type 2 (EC 4.6.1.1) (ATP pyrophosphate-lyase 2) (Adenylate cyclase type II) (Adenylyl cyclase 2)	1091	FUNCTION: Catalyzes the formation of the signaling molecule cAMP in response to G-protein signaling (PubMed:15385642). Down-stream signaling cascades mediate changes in gene expression patterns and lead to increased IL6 production. Functions in signaling cascades downstream of the muscarinic acetylcholine receptors (By similarity). {ECO:0000250|UniProtKB:P26769, ECO:0000269|PubMed:15385642}.	R-HSA-163359;R-HSA-163615;R-HSA-164378;R-HSA-170660;R-HSA-170670;R-HSA-418555;R-HSA-418594;R-HSA-418597;R-HSA-432040;R-HSA-5610787;	LFF:734, NDF:993, NNF:276, NFH:277,
O60266	ADCY3_HUMAN	ADCY3 KIAA0511	Adenylate cyclase type 3 (EC 4.6.1.1) (ATP pyrophosphate-lyase 3) (Adenylate cyclase type III) (AC-III) (Adenylate cyclase, olfactive type) (Adenylyl cyclase 3) (AC3)	1144	FUNCTION: Catalyzes the formation of the signaling molecule cAMP in response to G-protein signaling. Participates in signaling cascades triggered by odorant receptors via its function in cAMP biosynthesis. Required for the perception of odorants. Required for normal sperm motility and normal male fertility. Plays a role in regulating insulin levels and body fat accumulation in response to a high …	R-HSA-163359;R-HSA-163615;R-HSA-164378;R-HSA-170660;R-HSA-170670;R-HSA-418555;R-HSA-418594;R-HSA-418597;R-HSA-432040;R-HSA-442720;R-HSA-5610787;	NNF:1036, NFA:158, 931,
Q8NFM4	ADCY4_HUMAN	ADCY4	Adenylate cyclase type 4 (EC 4.6.1.1) (ATP pyrophosphate-lyase 4) (Adenylate cyclase type IV) (Adenylyl cyclase 4)	1077	FUNCTION: Catalyzes the formation of the signaling molecule cAMP in response to G-protein signaling. {ECO:0000250|UniProtKB:P26770}.	R-HSA-163359;R-HSA-163615;R-HSA-164378;R-HSA-170660;R-HSA-170670;R-HSA-418555;R-HSA-418594;R-HSA-418597;R-HSA-432040;R-HSA-5610787;	LFF:682, FFF:683, 799, KFF:540, NNF:259, 979, NFI:598, NFH:260, NFR:980,
O95622	ADCY5_HUMAN	ADCY5	Adenylate cyclase type 5 (EC 4.6.1.1) (ATP pyrophosphate-lyase 5) (Adenylate cyclase type V) (Adenylyl cyclase 5) (AC5)	1261	FUNCTION: Catalyzes the formation of the signaling molecule cAMP in response to G-protein signaling (PubMed:15385642, PubMed:26206488, PubMed:24700542). Mediates signaling downstream of ADRB1 (PubMed:24700542). Regulates the increase of free cytosolic Ca(2+) in response to increased blood glucose levels and contributes to the regulation of Ca(2+)-dependent insulin secretion (PubMed:24740569). {EC…	R-HSA-163359;R-HSA-163615;R-HSA-164378;R-HSA-170660;R-HSA-170670;R-HSA-381676;R-HSA-400042;R-HSA-418555;R-HSA-418594;R-HSA-418597;R-HSA-432040;R-HSA-5610787;	DFF:968, NNF:1171,
O43306	ADCY6_HUMAN	ADCY6 KIAA0422	Adenylate cyclase type 6 (EC 4.6.1.1) (ATP pyrophosphate-lyase 6) (Adenylate cyclase type VI) (Adenylyl cyclase 6) (Ca(2+)-inhibitable adenylyl cyclase)	1168	FUNCTION: Catalyzes the formation of the signaling molecule cAMP downstream of G protein-coupled receptors (PubMed:17916776, PubMed:17110384). Functions in signaling cascades downstream of beta-adrenergic receptors in the heart and in vascular smooth muscle cells (PubMed:17916776). Functions in signaling cascades downstream of the vasopressin receptor in the kidney and has a role in renal water r…	R-HSA-163359;R-HSA-163615;R-HSA-164378;R-HSA-170660;R-HSA-170670;R-HSA-381676;R-HSA-400042;R-HSA-418555;R-HSA-418594;R-HSA-418597;R-HSA-432040;R-HSA-5610787;	NNF:1079,
P51828	ADCY7_HUMAN	ADCY7 KIAA0037	Adenylate cyclase type 7 (EC 4.6.1.1) (ATP pyrophosphate-lyase 7) (Adenylate cyclase type VII) (Adenylyl cyclase 7)	1080	FUNCTION: Catalyzes the formation of cAMP in response to activation of G protein-coupled receptors (Probable). Functions in signaling cascades activated namely by thrombin and sphingosine 1-phosphate and mediates regulation of cAMP synthesis through synergistic action of the stimulatory G alpha protein with GNA13 (PubMed:23229509, PubMed:18541530). Also, during inflammation, mediates zymosan-indu…	R-HSA-163359;R-HSA-163615;R-HSA-164378;R-HSA-170660;R-HSA-170670;R-HSA-418555;R-HSA-418594;R-HSA-418597;R-HSA-432040;R-HSA-5610787;	NNF:265, NFY:800, NFH:266,
P40145	ADCY8_HUMAN	ADCY8	Adenylate cyclase type 8 (EC 4.6.1.1) (ATP pyrophosphate-lyase 8) (Adenylate cyclase type VIII) (Adenylyl cyclase 8) (AC8) (Ca(2+)/calmodulin-activated adenylyl cyclase)	1251	FUNCTION: This is a membrane-bound, calcium-stimulable adenylyl cyclase. May be involved in learning, in memory and in drug dependence (By similarity). {ECO:0000250}.	R-HSA-163359;R-HSA-163615;R-HSA-164378;R-HSA-170660;R-HSA-170670;R-HSA-381676;R-HSA-418555;R-HSA-418594;R-HSA-418597;R-HSA-432040;R-HSA-442720;R-HSA-5610787;	DFF:140, NNF:1083,
O60503	ADCY9_HUMAN	ADCY9 KIAA0520	Adenylate cyclase type 9 (EC 4.6.1.1) (ATP pyrophosphate-lyase 9) (Adenylate cyclase type IX) (ACIX) (Adenylyl cyclase 9) (AC9)	1353	FUNCTION: Adenylyl cyclase that catalyzes the formation of the signaling molecule cAMP in response to activation of G protein-coupled receptors (PubMed:9628827, PubMed:12972952, PubMed:15879435, PubMed:10987815). Contributes to signaling cascades activated by CRH (corticotropin-releasing factor), corticosteroids and beta-adrenergic receptors (PubMed:9628827). {ECO:0000269|PubMed:10987815, ECO:000…	R-HSA-163359;R-HSA-163615;R-HSA-164378;R-HSA-170660;R-HSA-170670;R-HSA-418555;R-HSA-418594;R-HSA-418597;R-HSA-432040;R-HSA-5610787;	NFK:1160
Q96PN6	ADCYA_HUMAN	ADCY10 SAC	Adenylate cyclase type 10 (EC 4.6.1.1) (AH-related protein) (Adenylate cyclase homolog) (Germ cell soluble adenylyl cyclase) (hsAC) (sAC) (Testicular soluble adenylyl cyclase)	1610	FUNCTION: Catalyzes the formation of the signaling molecule cAMP (PubMed:12609998, PubMed:15659711, PubMed:24616449, PubMed:25040695, PubMed:24567411). May function as sensor that mediates responses to changes in cellular bicarbonate and CO(2) levels (PubMed:15659711, PubMed:17591988). Has a critical role in mammalian spermatogenesis by producing the cAMP which regulates cAMP-responsive nuclear f…	R-HSA-5610787;	NFF:1036, NIF:868, NYF:494, NHF:1608, NFY:1438,
O15204	ADEC1_HUMAN	ADAMDEC1	ADAM DEC1 (EC 3.4.24.-) (A disintegrin and metalloproteinase domain-like protein decysin-1) (ADAM-like protein decysin-1)	470	FUNCTION: May play an important role in the control of the immune response and during pregnancy. {ECO:0000250}.		NAF:228,
Q8N7X0	ADGB_HUMAN	ADGB C6orf103 CAPN7L	Androglobin (Calpain-7-like protein)	1667			NYF:157, NFK:806, 861
P28332	ADH6_HUMAN	ADH6	Alcohol dehydrogenase 6 (EC 1.1.1.1)	368		R-HSA-71384;	LFF:308,
P35318	ADML_HUMAN	ADM AM	ADM [Cleaved into: Adrenomedullin (AM); Proadrenomedullin N-20 terminal peptide (ProAM N-terminal 20 peptide) (PAMP) (ProAM-N20)]	185	FUNCTION: AM and PAMP are potent hypotensive and vasodilatator agents. Numerous actions have been reported most related to the physiologic control of fluid and electrolyte homeostasis. In the kidney, am is diuretic and natriuretic, and both am and pamp inhibit aldosterone secretion by direct adrenal actions. In pituitary gland, both peptides at physiologically relevant doses inhibit basal ACTH se…	R-HSA-418555;R-HSA-419812;	NNF:100,
Q9H2P0	ADNP_HUMAN	ADNP ADNP1 KIAA0784	Activity-dependent neuroprotector homeobox protein (Activity-dependent neuroprotective protein)	1102	FUNCTION: Potential transcription factor. May mediate some of the neuroprotective peptide VIP-associated effects involving normal growth and cancer proliferation.		KFF:84, NDF:44,
P07550	ADRB2_HUMAN	ADRB2 ADRB2R B2AR	Beta-2 adrenergic receptor (Beta-2 adrenoreceptor) (Beta-2 adrenoceptor)	413	FUNCTION: Beta-adrenergic receptors mediate the catecholamine-induced activation of adenylate cyclase through the action of G proteins. The beta-2-adrenergic receptor binds epinephrine with an approximately 30-fold greater affinity than it does norepinephrine. {ECO:0000269|PubMed:2831218, ECO:0000269|PubMed:7915137}.	R-HSA-390696;R-HSA-418555;R-HSA-5689880;R-HSA-8856825;R-HSA-8856828;	DFF:192, NYF:69, NFW:103,
Q16186	ADRM1_HUMAN	ADRM1 GP110	Proteasomal ubiquitin receptor ADRM1 (110 kDa cell membrane glycoprotein) (Gp110) (Adhesion-regulating molecule 1) (ARM-1) (Proteasome regulatory particle non-ATPase 13) (hRpn13) (Rpn13 homolog)	407	FUNCTION: Component of the 26S proteasome, a multiprotein complex involved in the ATP-dependent degradation of ubiquitinated proteins. This complex plays a key role in the maintenance of protein homeostasis by removing misfolded or damaged proteins, which could impair cellular functions, and by removing proteins whose functions are no longer required. Therefore, the proteasome participates in num…	R-HSA-5689603;R-HSA-5689880;	LFF:105,
Q9Y6U3	ADSV_HUMAN	SCIN KIAA1905	Adseverin (Scinderin)	715	FUNCTION: Ca(2+)-dependent actin filament-severing protein that has a regulatory function in exocytosis by affecting the organization of the microfilament network underneath the plasma membrane (PubMed:8547642, PubMed:26365202). Severing activity is inhibited by phosphatidylinositol 4,5-bis-phosphate (PIP2) (By similarity). In vitro, also has barbed end capping and nucleating activities in the pr…		QFF:342, NDF:105,
P12235	ADT1_HUMAN	SLC25A4 ANT1	ADP/ATP translocase 1 (ADP,ATP carrier protein 1) (ADP,ATP carrier protein, heart/skeletal muscle isoform T1) (Adenine nucleotide translocator 1) (ANT 1) (Solute carrier family 25 member 4)	298	FUNCTION: Involved in mitochondrial ADP/ATP transport. Catalyzes the exchange of cytoplasmic ADP with mitochondrial ATP across the mitochondrial inner membrane. {ECO:0000269|PubMed:27693233}.	R-HSA-1268020;R-HSA-180897;R-HSA-422356;	NFA:88,
P05141	ADT2_HUMAN	SLC25A5 ANT2	ADP/ATP translocase 2 (ADP,ATP carrier protein 2) (ADP,ATP carrier protein, fibroblast isoform) (Adenine nucleotide translocator 2) (ANT 2) (Solute carrier family 25 member 5) [Cleaved into: ADP/ATP translocase 2, N-terminally processed]	298	FUNCTION: Catalyzes the exchange of cytoplasmic ADP with mitochondrial ATP across the mitochondrial inner membrane. As part of the mitotic spindle-associated MMXD complex it may play a role in chromosome segregation. {ECO:0000269|PubMed:20797633}.	R-HSA-180897;R-HSA-422356;	NFA:88,
P12236	ADT3_HUMAN	SLC25A6 ANT3 CDABP0051	ADP/ATP translocase 3 (ADP,ATP carrier protein 3) (ADP,ATP carrier protein, isoform T2) (ANT 2) (Adenine nucleotide translocator 3) (ANT 3) (Solute carrier family 25 member 6) [Cleaved into: ADP/ATP translocase 3, N-terminally processed]	298	FUNCTION: Catalyzes the exchange of cytoplasmic ADP with mitochondrial ATP across the mitochondrial inner membrane. May participate in the formation of the permeability transition pore complex (PTPC) responsible for the release of mitochondrial products that triggers apoptosis. {ECO:0000269|PubMed:15033708}.	R-HSA-1268020;R-HSA-168277;R-HSA-180897;R-HSA-422356;	NFA:88,
Q9H0C2	ADT4_HUMAN	SLC25A31 AAC4 ANT4 SFEC	ADP/ATP translocase 4 (ADP,ATP carrier protein 4) (Adenine nucleotide translocator 4) (ANT 4) (Solute carrier family 25 member 31) (Sperm flagellar energy carrier protein)	315	FUNCTION: Catalyzes the exchange of cytoplasmic ADP with mitochondrial ATP across the mitochondrial inner membrane. May serve to mediate energy generating and energy consuming processes in the distal flagellum, possibly as a nucleotide shuttle between flagellar glycolysis, protein phosphorylation and mechanisms of motility. {ECO:0000269|PubMed:17137571}.		NFA:100,
Q8IUX7	AEBP1_HUMAN	AEBP1 ACLP	Adipocyte enhancer-binding protein 1 (AE-binding protein 1) (Aortic carboxypeptidase-like protein)	1158	FUNCTION: Isoform 1: As a positive regulator of collagen fibrillogenesis, it is probably involved in the organization and remodeling of the extracellualr matrix. {ECO:0000269|PubMed:29606302}.; FUNCTION: Isoform 2: May positively regulate MAP-kinase activity in adipocytes, leading to enhanced adipocyte proliferation and reduced adipocyte differentiation. May also positively regulate NF-kappa-B ac…		NDF:859, NFI:979,
Q6ZN18	AEBP2_HUMAN	AEBP2	Zinc finger protein AEBP2 (Adipocyte enhancer-binding protein 2) (AE-binding protein 2)	517	FUNCTION: DNA-binding transcriptional repressor. May interact with and stimulate the activity of the PRC2 complex, which methylates 'Lys-9' and 'Lys-27' residues of histone H3. {ECO:0000269|PubMed:15225548}.	R-HSA-212300;R-HSA-3214841;	DFF:396,
Q8WTP8	AEN_HUMAN	AEN ISG20L1 SBBI58	Apoptosis-enhancing nuclease (EC 3.1.-.-) (Interferon-stimulated 20 kDa exonuclease-like 1)	325	FUNCTION: Exonuclease with activity against single- and double-stranded DNA and RNA. Mediates p53-induced apoptosis. When induced by p53 following DNA damage, digests double-stranded DNA to form single-stranded DNA and amplifies DNA damage signals, leading to enhancement of apoptosis. {ECO:0000269|PubMed:16171785, ECO:0000269|PubMed:18264133}.		NDF:197,
Q13015	AF1Q_HUMAN	MLLT11 AF1Q	Protein AF1q	90	FUNCTION: Cofactor for the transcription factor TCF7 (PubMed:26079538). Involved in regulation of lymphoid development by driving multipotent hematopoietic progenitor cells towards a T cell fate (PubMed:21715312). {ECO:0000269|PubMed:21715312, ECO:0000269|PubMed:26079538}.		NFW:73,
P55196	AFAD_HUMAN	AFDN AF6 MLLT4	Afadin (ALL1-fused gene from chromosome 6 protein) (Protein AF-6) (Afadin adherens junction formation factor)	1824	FUNCTION: Belongs to an adhesion system, probably together with the E-cadherin-catenin system, which plays a role in the organization of homotypic, interneuronal and heterotypic cell-cell adherens junctions (AJs). Nectin- and actin-filament-binding protein that connects nectin to the actin cytoskeleton.	R-HSA-418990;	NHF:396, NFI:700, NFA:54, NFK:156
P43652	AFAM_HUMAN	AFM ALB2 ALBA	Afamin (Alpha-albumin) (Alpha-Alb)	599	FUNCTION: Functions as carrier for hydrophobic molecules in body fluids (Probable). Essential for the solubility and activity of lipidated Wnt family members, including WNT1, WNT2B, WNT3, WNT3A, WNT5A, WNT7A, WNT7B, WNT8, WNT9A, WNT9B, WNT10A and WNT10B (PubMed:26902720). Binds vitamin E (PubMed:15952736, PubMed:12463752). May transport vitamin E in body fluids under conditions where the lipoprot…		LFF:13, NHF:160, NFA:502, 572,
P51816	AFF2_HUMAN	AFF2 FMR2 OX19	AF4/FMR2 family member 2 (Fragile X E mental retardation syndrome protein) (Fragile X mental retardation 2 protein) (FMR2P) (Protein FMR-2) (Protein Ox19)	1311	FUNCTION: RNA-binding protein. Might be involved in alternative splicing regulation through an interaction with G-quartet RNA structure. {ECO:0000269|PubMed:19136466}.		DFF:5, 195, NFA:1142,
Q9UHB7	AFF4_HUMAN	AFF4 AF5Q31 MCEF HSPC092	AF4/FMR2 family member 4 (ALL1-fused gene from chromosome 5q31 protein) (Protein AF-5q31) (Major CDK9 elongation factor-associated protein)	1163	FUNCTION: Key component of the super elongation complex (SEC), a complex required to increase the catalytic rate of RNA polymerase II transcription by suppressing transient pausing by the polymerase at multiple sites along the DNA. In the SEC complex, AFF4 acts as a central scaffold that recruits other factors through direct interactions with ELL proteins (ELL, ELL2 or ELL3) and the P-TEFb comple…	R-HSA-112382;R-HSA-674695;R-HSA-75955;	NFF:93,
Q8WV93	AFG1L_HUMAN	AFG1L AFG1 LACE1	AFG1-like ATPase (Lactation elevated protein 1) (EC 3.6.-.-) (Protein AFG1 homolog)	481	FUNCTION: Putative mitochondrial ATPase. Plays a role in mitochondrial morphology and mitochondrial protein metabolism. Promotes degradation of excess nuclear-encoded complex IV subunits (COX4I1, COX5A and COX6A1) and normal activity of complexes III and IV of the respiratory chain (PubMed:26759378, PubMed:27323408). Mediates mitochondrial translocation of TP53 and its transcription-independent a…		NFY:396,
Q6ULP2	AFTIN_HUMAN	AFTPH AFTH	Aftiphilin	936	FUNCTION: May play a role in membrane trafficking.		DFF:829, NAF:573, NDF:419, NHF:63,
Q5BKT4	AG10A_HUMAN	ALG10 ALG10A	Dol-P-Glc:Glc(2)Man(9)GlcNAc(2)-PP-Dol alpha-1,2-glucosyltransferase (EC 2.4.1.256) (Alpha-1,2-glucosyltransferase ALG10-A) (Alpha-2-glucosyltransferase ALG10-A) (Asparagine-linked glycosylation protein 10 homolog A)	473	FUNCTION: Adds the third glucose residue to the lipid-linked oligosaccharide precursor for N-linked glycosylation. Transfers glucose from dolichyl phosphate glucose (Dol-P-Glc) onto the lipid-linked oligosaccharide Glc(2)Man(9)GlcNAc(2)-PP-Dol.	R-HSA-446193;	LFF:299, 325, NFI:448, NFY:107,
Q5I7T1	AG10B_HUMAN	ALG10B KCR1	Putative Dol-P-Glc:Glc(2)Man(9)GlcNAc(2)-PP-Dol alpha-1,2-glucosyltransferase (EC 2.4.1.256) (Alpha-1,2-glucosyltransferase ALG10-A) (Alpha-2-glucosyltransferase ALG10-B) (Asparagine-linked glycosylation protein 10 homolog B) (Potassium channel regulator 1)	473	FUNCTION: Putative alpha-1,2-glucosyltransferase, which adds the third glucose residue to the lipid-linked oligosaccharide precursor for N-linked glycosylation. Transfers glucose from dolichyl phosphate glucose (Dol-P-Glc) onto the lipid-linked oligosaccharide Glc(2)Man(9)GlcNAc(2)-PP-Dol (By similarity). When coupled to KCNH2 may reduce KCNH2 sensitivity to classic proarrhythmic drug blockade, p…	R-HSA-446193;	LFF:299, NFI:448, NFY:107,
C9J202	AG1L2_HUMAN	ALG1L2	Putative glycosyltransferase ALG1L2 (EC 2.4.1.-)	215	FUNCTION: Putative glycosyltransferase. {ECO:0000250}.		NFK:177
P06280	AGAL_HUMAN	GLA	Alpha-galactosidase A (EC 3.2.1.22) (Alpha-D-galactosidase A) (Alpha-D-galactoside galactohydrolase) (Melibiase) (Agalsidase)	429		R-HSA-1660662;R-HSA-6798695;	NFA:228,
Q9UPQ3	AGAP1_HUMAN	AGAP1 CENTG2 KIAA1099	Arf-GAP with GTPase, ANK repeat and PH domain-containing protein 1 (AGAP-1) (Centaurin-gamma-2) (Cnt-g2) (GTP-binding and GTPase-activating protein 1) (GGAP1)	857	FUNCTION: GTPase-activating protein for ARF1 and, to a lesser extent, ARF5. Directly and specifically regulates the adapter protein 3 (AP-3)-dependent trafficking of proteins in the endosomal-lysosomal system. {ECO:0000269|PubMed:12640130}.		NFK:537
Q96P47	AGAP3_HUMAN	AGAP3 CENTG3	Arf-GAP with GTPase, ANK repeat and PH domain-containing protein 3 (AGAP-3) (CRAM-associated GTPase) (CRAG) (Centaurin-gamma-3) (Cnt-g3) (MR1-interacting protein) (MRIP-1)	875	FUNCTION: GTPase-activating protein for the ADP ribosylation factor family (Potential). GTPase which may be involved in the degradation of expanded polyglutamine proteins through the ubiquitin-proteasome pathway. {ECO:0000269|PubMed:16461359, ECO:0000305}.		NIF:337, NYF:177,
Q96P64	AGAP4_HUMAN	AGAP4 AGAP8 CTGLF1 CTGLF5 MRIP2	Arf-GAP with GTPase, ANK repeat and PH domain-containing protein 4 (AGAP-4) (Centaurin-gamma-like family member 1) (Centaurin-gamma-like family member 5)	663	FUNCTION: Putative GTPase-activating protein. {ECO:0000305}.		NNF:386,
A6NIR3	AGAP5_HUMAN	AGAP5 CTGLF2	Arf-GAP with GTPase, ANK repeat and PH domain-containing protein 5 (AGAP-5) (Centaurin-gamma-like family member 2)	686	FUNCTION: Putative GTPase-activating protein. {ECO:0000305}.		NNF:409,
Q5VW22	AGAP6_HUMAN	AGAP6 CTGLF3	Arf-GAP with GTPase, ANK repeat and PH domain-containing protein 6 (AGAP-6) (Centaurin-gamma-like family member 3)	663	FUNCTION: Putative GTPase-activating protein. {ECO:0000305}.		NNF:386,
Q5VUJ5	AGAP7_HUMAN	AGAP7P AGAP7 CTGLF4	Putative Arf-GAP with GTPase, ANK repeat and PH domain-containing protein 7 (AGAP-7) (Arf-GAP with GTPase, ANK repeat and PH domain-containing protein 7 pseudogene) (Centaurin-gamma-like family member 4)	663	FUNCTION: Putative GTPase-activating protein. {ECO:0000305}.		NNF:386,
Q5VTM2	AGAP9_HUMAN	AGAP9 CTGLF6	Arf-GAP with GTPase, ANK repeat and PH domain-containing protein 9 (AGAP-9) (Centaurin-gamma-like family member 6)	703	FUNCTION: Putative GTPase-activating protein. {ECO:0000305}.		NNF:454,
P52594	AGFG1_HUMAN	AGFG1 HRB RAB RIP	Arf-GAP domain and FG repeat-containing protein 1 (HIV-1 Rev-binding protein) (Nucleoporin-like protein RIP) (Rev-interacting protein) (Rev/Rex activation domain-binding protein)	562	FUNCTION: Required for vesicle docking or fusion during acrosome biogenesis (By similarity). May play a role in RNA trafficking or localization. In case of infection by HIV-1, acts as a cofactor for viral Rev and promotes movement of Rev-responsive element-containing RNAs from the nuclear periphery to the cytoplasm. This step is essential for HIV-1 replication. {ECO:0000250, ECO:0000269|PubMed:10…	R-HSA-8856825;R-HSA-8856828;	NIF:335, NFA:220, 223, 281,
Q8N302	AGGF1_HUMAN	AGGF1 GPATC7 GPATCH7 VG5Q	Angiogenic factor with G patch and FHA domains 1 (Angiogenic factor VG5Q) (hVG5Q) (G patch domain-containing protein 7) (Vasculogenesis gene on 5q protein)	714	FUNCTION: Promotes angiogenesis and the proliferation of endothelial cells. Able to bind to endothelial cells and promote cell proliferation, suggesting that it may act in an autocrine fashion. {ECO:0000269|PubMed:14961121}.	R-HSA-6802952;	NFA:312,
Q9H0P7	AGIT1_HUMAN	AGPAT4-IT1 C6orf59 NCRNA00241	Putative uncharacterized protein encoded by AGPAT4-IT1 (AGPAT4 intronic transcript 1)	198			FFF:109,
Q53H12	AGK_HUMAN	AGK MULK	Acylglycerol kinase, mitochondrial (hAGK) (EC 2.7.1.107) (EC 2.7.1.94) (Multiple substrate lipid kinase) (HsMuLK) (MuLK) (Multi-substrate lipid kinase)	422	FUNCTION: Lipid kinase that can phosphorylate both monoacylglycerol and diacylglycerol to form lysophosphatidic acid (LPA) and phosphatidic acid (PA), respectively (PubMed:15939762). Does not phosphorylate sphingosine (PubMed:15939762). Independently of its lipid kinase activity, acts as a component of the TIM22 complex (PubMed:28712724, PubMed:28712726). The TIM22 complex mediates the import and…	R-HSA-1483206;R-HSA-6802952;	QFF:405,
Q9UL18	AGO1_HUMAN	AGO1 EIF2C1	Protein argonaute-1 (Argonaute1) (hAgo1) (Argonaute RISC catalytic component 1) (Eukaryotic translation initiation factor 2C 1) (eIF-2C 1) (eIF2C 1) (Putative RNA-binding protein Q99)	857	FUNCTION: Required for RNA-mediated gene silencing (RNAi). Binds to short RNAs such as microRNAs (miRNAs) or short interfering RNAs (siRNAs), and represses the translation of mRNAs which are complementary to them. Lacks endonuclease activity and does not appear to cleave target mRNAs. Also required for transcriptional gene silencing (TGS) of promoter regions which are complementary to bound short…	R-HSA-1912408;R-HSA-203927;R-HSA-2559580;R-HSA-2559585;R-HSA-4086398;R-HSA-426486;R-HSA-426496;R-HSA-5578749;R-HSA-5628897;R-HSA-5687128;R-HSA-8934593;R-HSA-8936459;R-HSA-8943723;R-HSA-8948700;R-HSA-9018519;	NYF:41,
Q9UKV8	AGO2_HUMAN	AGO2 EIF2C2	Protein argonaute-2 (Argonaute2) (hAgo2) (EC 3.1.26.n2) (Argonaute RISC catalytic component 2) (Eukaryotic translation initiation factor 2C 2) (eIF-2C 2) (eIF2C 2) (PAZ Piwi domain protein) (PPD) (Protein slicer)	859	FUNCTION: Required for RNA-mediated gene silencing (RNAi) by the RNA-induced silencing complex (RISC). The 'minimal RISC' appears to include AGO2 bound to a short guide RNA such as a microRNA (miRNA) or short interfering RNA (siRNA). These guide RNAs direct RISC to complementary mRNAs that are targets for RISC-mediated gene silencing. The precise mechanism of gene silencing depends on the degree …	R-HSA-1912408;R-HSA-203927;R-HSA-4086398;R-HSA-426486;R-HSA-426496;R-HSA-5578749;R-HSA-5628897;R-HSA-5687128;R-HSA-8934593;R-HSA-8943723;R-HSA-8948700;R-HSA-9018519;	NFF:43,
Q9HCK5	AGO4_HUMAN	AGO4 EIF2C4 KIAA1567	Protein argonaute-4 (Argonaute4) (hAgo4) (Argonaute RISC catalytic component 4) (Eukaryotic translation initiation factor 2C 4) (eIF-2C 4) (eIF2C 4)	861	FUNCTION: Required for RNA-mediated gene silencing (RNAi). Binds to short RNAs such as microRNAs (miRNAs) and represses the translation of mRNAs which are complementary to them. Lacks endonuclease activity and does not appear to cleave target mRNAs. Also required for RNA-directed transcription and replication of the human hapatitis delta virus (HDV). {ECO:0000255|HAMAP-Rule:MF_03033, ECO:0000269|…	R-HSA-1912408;R-HSA-203927;R-HSA-2559580;R-HSA-2559585;R-HSA-4086398;R-HSA-426486;R-HSA-426496;R-HSA-5628897;R-HSA-5687128;R-HSA-8934593;R-HSA-8936459;R-HSA-8943723;R-HSA-8948700;R-HSA-9018519;	NHF:33,
Q96PE1	AGRA2_HUMAN	ADGRA2 GPR124 KIAA1531 TEM5	Adhesion G protein-coupled receptor A2 (G-protein coupled receptor 124) (Tumor endothelial marker 5)	1338	FUNCTION: Endothelial receptor which functions as a WNT7-specific coactivator of canonical Wnt signaling (By similarity). Required for normal endothelial cell sprouting and migration in the forebrain and neural tube (By similarity). Has a major role in establishing the blood-brain barrier (By similarity). Binds to the glycosaminoglycans heparin, heparin sulfate, chondroitin sulfate and dermatan s…		NIF:166,
O14514	AGRB1_HUMAN	ADGRB1 BAI1	Adhesion G protein-coupled receptor B1 (Brain-specific angiogenesis inhibitor 1) [Cleaved into: Vasculostatin-40 (Vstat40); Vasculostatin-120 (Vstat120)]	1584	FUNCTION: Phosphatidylserine receptor which enhances the engulfment of apoptotic cells (PubMed:24509909). Also mediates the binding and engulfment of Gram-negative bacteria (PubMed:26838550). Stimulates production of reactive oxygen species by macrophages in response to Gram-negative bacteria, resulting in enhanced microbicidal macrophage activity (PubMed:26838550). In the gastric mucosa, require…		FFF:1020, KFF:50,
O60241	AGRB2_HUMAN	ADGRB2 BAI2	Adhesion G protein-coupled receptor B2 (Brain-specific angiogenesis inhibitor 2)	1585	FUNCTION: Orphan G-protein coupled receptor involved in cell adhesion and probably in cell-cell interactions. Activates NFAT-signaling pathway, a transcription factor, via the G-protein GNAZ (PubMed:20367554, PubMed:28891236). Involved in angiogenesis inhibition (By similarity). {ECO:0000250|UniProtKB:Q8CGM1, ECO:0000269|PubMed:20367554, ECO:0000269|PubMed:28891236}.		FFF:1005,
O60242	AGRB3_HUMAN	ADGRB3 BAI3 KIAA0550	Adhesion G protein-coupled receptor B3 (Brain-specific angiogenesis inhibitor 3)	1522	FUNCTION: Receptor that plays a role in the regulation of synaptogenesis and dendritic spine formation at least partly via interaction with ELMO1 and RAC1 activity (By similarity). Promotes myoblast fusion through ELMO/DOCK1 (PubMed:24567399). {ECO:0000250|UniProtKB:Q80ZF8, ECO:0000269|PubMed:24567399}.		NFF:644, FFF:950, NAF:116, NFI:126, NFY:610,
Q6QNK2	AGRD1_HUMAN	ADGRD1 GPR133 PGR25	Adhesion G-protein coupled receptor D1 (G-protein coupled receptor 133) (G-protein coupled receptor PGR25)	874	FUNCTION: Orphan receptor. Signals via G(s)-alpha family of G-proteins (PubMed:22025619, PubMed:22575658). Has protumorigenic function especially in glioblastoma (PubMed:27775701). {ECO:0000269|PubMed:22025619, ECO:0000269|PubMed:22575658, ECO:0000269|PubMed:27775701}.		NFA:546,
Q14246	AGRE1_HUMAN	ADGRE1 EMR1 TM7LN3	Adhesion G protein-coupled receptor E1 (EGF-like module receptor 1) (EGF-like module-containing mucin-like hormone receptor-like 1) (EMR1 hormone receptor)	886	FUNCTION: Orphan receptor involved in cell adhesion and probably in cell-cell interactions specifically involving cells of the immune system. May play a role in regulatory T-cells (Treg) development. {ECO:0000250|UniProtKB:Q61549}.	R-HSA-373080;	NIF:355, NYF:701, NHF:69,
Q5T601	AGRF1_HUMAN	ADGRF1 GPR110 PGR19	Adhesion G-protein coupled receptor F1 (G protein-coupled receptor 110) (G protein-coupled receptor KPG_012) (G protein-coupled receptor PGR19)	910	FUNCTION: Orphan receptor.		LFF:520, 671, NAF:827,
Q8IZF7	AGRF2_HUMAN	ADGRF2 GPR111 PGR20	Adhesion G-protein coupled receptor F2 (G-protein coupled receptor 111) (G-protein coupled receptor PGR20)	708	FUNCTION: Orphan receptor.		NIF:154, NAF:686,
Q8IZF5	AGRF3_HUMAN	ADGRF3 GPR113 PGR23 UNQ9196/PRO34000	Adhesion G-protein coupled receptor F3 (G-protein coupled receptor 113) (G-protein coupled receptor PGR23)	1079	FUNCTION: Orphan receptor.		NFY:176,
Q8IZF3	AGRF4_HUMAN	ADGRF4 GPR115 PGR18	Adhesion G protein-coupled receptor F4 (G-protein coupled receptor 115) (G-protein coupled receptor PGR18)	695	FUNCTION: Orphan receptor.		LFF:487, NAF:641,
Q8IZF2	AGRF5_HUMAN	ADGRF5 GPR116 KIAA0758	Adhesion G protein-coupled receptor F5 (G-protein coupled receptor 116)	1346	FUNCTION: Receptor that plays a critical role in lung surfactant homeostasis. May play a role in controlling adipocyte function. {ECO:0000250|UniProtKB:G5E8Q8}.	R-HSA-5683826;	NFF:275, NNF:916, NFA:917, NFR:958,
Q8IZP9	AGRG2_HUMAN	ADGRG2 GPR64 HE6 TM7LN2	Adhesion G-protein coupled receptor G2 (G-protein coupled receptor 64) (Human epididymis-specific protein 6) (He6)	1017	FUNCTION: Orphan receptor. Could be involved in a signal transduction pathway controlling epididymal function and male fertility. May regulate fluid exchange within epididymis. {ECO:0000250|UniProtKB:Q8CJ12}.		NFF:513,
Q8IZF6	AGRG4_HUMAN	ADGRG4 GPR112	Adhesion G-protein coupled receptor G4 (G-protein coupled receptor 112)	3080	FUNCTION: Orphan receptor.		NFF:2628, 2965, DFF:34,
Q86SQ4	AGRG6_HUMAN	ADGRG6 DREG GPR126 VIGR	Adhesion G-protein coupled receptor G6 (Developmentally regulated G-protein-coupled receptor) (G-protein coupled receptor 126) (Vascular inducible G protein-coupled receptor) [Cleaved into: ADGRG6 N-terminal fragment (ADGRG6-NTF); ADGRG6 C-terminal fragment (ADGRG6-CTF)]	1221	FUNCTION: G-protein coupled receptor which is activated by type IV collagen, a major constituent of the basement membrane (By similarity). Couples to G(i)-proteins as well as G(s)-proteins (PubMed:24227709). Essential for normal differentiation of promyelinating Schwann cells and for normal myelination of axons (PubMed:24227709). Regulates neural, cardiac and ear development via G-protein- and/or…		NIF:633, NDF:84, 338, NHF:838, NFR:309, NFK:267
Q96K78	AGRG7_HUMAN	ADGRG7 GPR128	Adhesion G-protein coupled receptor G7 (G-protein coupled receptor 128)	797	FUNCTION: Orphan receptor.		NFA:417,
O00468	AGRIN_HUMAN	AGRN AGRIN	Agrin [Cleaved into: Agrin N-terminal 110 kDa subunit; Agrin C-terminal 110 kDa subunit; Agrin C-terminal 90 kDa fragment (C90); Agrin C-terminal 22 kDa fragment (C22)]	2068	FUNCTION: Isoform 1: heparan sulfate basal lamina glycoprotein that plays a central role in the formation and the maintenance of the neuromuscular junction (NMJ) and directs key events in postsynaptic differentiation. Component of the AGRN-LRP4 receptor complex that induces the phosphorylation and activation of MUSK. The activation of MUSK in myotubes induces the formation of NMJ by regulating di…	R-HSA-1971475;R-HSA-2022928;R-HSA-2024096;R-HSA-216083;R-HSA-3000171;R-HSA-3000178;R-HSA-3560783;R-HSA-3560801;R-HSA-3656237;R-HSA-3656253;R-HSA-419037;R-HSA-4420332;R-HSA-975634;	NHF:1914, NFR:832,
O94910	AGRL1_HUMAN	ADGRL1 KIAA0821 LEC2 LPHN1	Adhesion G protein-coupled receptor L1 (Calcium-independent alpha-latrotoxin receptor 1) (CIRL-1) (Latrophilin-1) (Lectomedin-2)	1474	FUNCTION: Calcium-independent receptor of high affinity for alpha-latrotoxin, an excitatory neurotoxin present in black widow spider venom which triggers massive exocytosis from neurons and neuroendocrine cells. Receptor for TENM2 that mediates heterophilic synaptic cell-cell contact and postsynaptic specialization. Receptor probably implicated in the regulation of exocytosis (By similarity). {EC…		NYF:386, 1001, NAF:317, 1086, NHF:796, NFA:840,
O95490	AGRL2_HUMAN	ADGRL2 KIAA0786 LEC1 LPHH1 LPHN2	Adhesion G protein-coupled receptor L2 (Calcium-independent alpha-latrotoxin receptor 2) (CIRL-2) (Latrophilin homolog 1) (Latrophilin-2) (Lectomedin-1)	1459	FUNCTION: Calcium-independent receptor of low affinity for alpha-latrotoxin, an excitatory neurotoxin present in black widow spider venom which triggers massive exocytosis from neurons and neuroendocrine cells. Receptor probably implicated in the regulation of exocytosis. {ECO:0000250|UniProtKB:O88923}.		FFF:919, NIF:460, NYF:782, 988, NAF:313, 1073, NNF:382, NFI:383, NFA:826,
Q9HAR2	AGRL3_HUMAN	ADGRL3 KIAA0768 LEC3 LPHN3	Adhesion G protein-coupled receptor L3 (Calcium-independent alpha-latrotoxin receptor 3) (CIRL-3) (Latrophilin-3) (Lectomedin-3)	1447	FUNCTION: Plays a role in cell-cell adhesion and neuron guidance via its interactions with FLRT2 and FLRT3 that are expressed at the surface of adjacent cells (PubMed:26235030). Plays a role in the development of glutamatergic synapses in the cortex. Important in determining the connectivity rates between the principal neurons in the cortex. {ECO:0000250|UniProtKB:Q80TS3, ECO:0000305|PubMed:26235…		LFF:218, FFF:936, NAF:312, NFA:843,
Q9HBW9	AGRL4_HUMAN	ADGRL4 ELTD1 ETL UNQ202/PRO228	Adhesion G protein-coupled receptor L4 (EGF, latrophilin and seven transmembrane domain-containing protein 1) (EGF-TM7-latrophilin-related protein) (ETL protein)	690	FUNCTION: Endothelial orphan receptor that acts as a key regulator of angiogenesis. {ECO:0000269|PubMed:23871637}.		FFF:258, NIF:280, NAF:653, NNF:199, 568, NFI:569, NFY:532,
O00253	AGRP_HUMAN	AGRP AGRT ART	Agouti-related protein	132	FUNCTION: Plays a role in weight homeostasis. Involved in the control of feeding behavior through the central melanocortin system. Acts as alpha melanocyte-stimulating hormone antagonist by inhibiting cAMP production mediated by stimulation of melanocortin receptors within the hypothalamus and adrenal gland. Has very low activity with MC5R (By similarity). Is an inverse agonist for MC3R and MC4R …		NAF:114,
Q9BYV1	AGT2_HUMAN	AGXT2 AGT2	Alanine--glyoxylate aminotransferase 2, mitochondrial (AGT 2) (EC 2.6.1.44) ((R)-3-amino-2-methylpropionate--pyruvate transaminase) (EC 2.6.1.40) (Beta-ALAAT II) (Beta-alanine-pyruvate aminotransferase) (D-AIBAT)	514	FUNCTION: Can metabolize asymmetric dimethylarginine (ADMA) via transamination to alpha-keto-delta-(NN-dimethylguanidino) valeric acid (DMGV). ADMA is a potent inhibitor of nitric-oxide (NO) synthase, and this activity provides mechanism through which the kidney regulates blood pressure. {ECO:0000269|PubMed:20018850, ECO:0000269|PubMed:23023372, ECO:0000269|PubMed:24586340}.	R-HSA-389661;R-HSA-73621;	DFF:106,
P30556	AGTR1_HUMAN	AGTR1 AGTR1A AGTR1B AT2R1 AT2R1B	Type-1 angiotensin II receptor (AT1AR) (AT1BR) (Angiotensin II type-1 receptor) (AT1)	359	FUNCTION: Receptor for angiotensin II. Mediates its action by association with G proteins that activate a phosphatidylinositol-calcium second messenger system.	R-HSA-375276;R-HSA-416476;R-HSA-8856825;R-HSA-8856828;	LFF:247, FFF:248, 249,
Q5TGY3	AHDC1_HUMAN	AHDC1	AT-hook DNA-binding motif-containing protein 1	1603			DFF:693,
Q8N157	AHI1_HUMAN	AHI1	Jouberin (Abelson helper integration site 1 protein homolog) (AHI-1)	1196	FUNCTION: Involved in vesicle trafficking and required for ciliogenesis, formation of primary non-motile cilium, and recruitment of RAB8A to the basal body of primary cilium. Component of the tectonic-like complex, a complex localized at the transition zone of primary cilia and acting as a barrier that prevents diffusion of transmembrane proteins between the cilia and plasma membranes. Involved i…	R-HSA-5620912;	LFF:445,
P35869	AHR_HUMAN	AHR BHLHE76	Aryl hydrocarbon receptor (Ah receptor) (AhR) (Class E basic helix-loop-helix protein 76) (bHLHe76)	848	FUNCTION: Ligand-activated transcriptional activator. Binds to the XRE promoter region of genes it activates. Activates the expression of multiple phase I and II xenobiotic chemical metabolizing enzyme genes (such as the CYP1A1 gene). Mediates biochemical and toxic effects of halogenated aromatic hydrocarbons. Involved in cell-cycle regulation. Likely to play an important role in the development …	R-HSA-1989781;R-HSA-211945;R-HSA-211976;R-HSA-211981;R-HSA-8937144;	NFF:484, KFF:560, NDF:564, NNF:483, NFI:284, 699, NFR:105,
Q9NZD4	AHSP_HUMAN	AHSP EDRF ERAF	Alpha-hemoglobin-stabilizing protein (Erythroid differentiation-related factor) (Erythroid-associated factor)	102	FUNCTION: Acts as a chaperone to prevent the harmful aggregation of alpha-hemoglobin during normal erythroid cell development. Specifically protects free alpha-hemoglobin from precipitation. It is predicted to modulate pathological states of alpha-hemoglobin excess such as beta-thalassemia. {ECO:0000269|PubMed:12066189}.		NFY:46,
O95831	AIFM1_HUMAN	AIFM1 AIF PDCD8	Apoptosis-inducing factor 1, mitochondrial (EC 1.1.1.-) (Programmed cell death protein 8)	613	FUNCTION: Functions both as NADH oxidoreductase and as regulator of apoptosis. In response to apoptotic stimuli, it is released from the mitochondrion intermembrane space into the cytosol and to the nucleus, where it functions as a proapoptotic factor in a caspase-independent pathway. In contrast, functions as an antiapoptotic factor in normal mitochondria via its NADH oxidoreductase activity. Th…		NIF:580,
Q9BRQ8	AIFM2_HUMAN	AIFM2 AMID PRG3	Apoptosis-inducing factor 2 (EC 1.-.-.-) (Apoptosis-inducing factor homologous mitochondrion-associated inducer of death) (Apoptosis-inducing factor-like mitochondrion-associated inducer of death) (p53-responsive gene 3 protein)	373	FUNCTION: Oxidoreductase, which may play a role in mediating a p53/TP53-dependent apoptosis response. Probable oxidoreductase that acts as a caspase-independent mitochondrial effector of apoptotic cell death. Binds to DNA in a sequence-independent manner. May contribute to genotoxin-induced growth arrest. {ECO:0000269|PubMed:11980907, ECO:0000269|PubMed:12135761, ECO:0000269|PubMed:15958387}.	R-HSA-6803204;	NFR:76,
Q9NVV5	AIG1_HUMAN	AIG1 CGI-103	Androgen-induced gene 1 protein (AIG-1)	245	FUNCTION: May play a role in androgen-regulated growth of hair follicles.		NFI:123,
O14862	AIM2_HUMAN	AIM2	Interferon-inducible protein AIM2 (Absent in melanoma 2)	343	FUNCTION: Involved in innate immune response by recognizing cytosolic double-stranded DNA and inducing caspase-1-activating inflammasome formation in macrophages. Upon binding to DNA is thought to undergo oligomerization and to associate with PYCARD initiating the recruitment of caspase-1 precusrsor and processing of interleukin-1 beta and interleukin-18. Detects cytosolic dsDNA of viral and bact…	R-HSA-844615;	FFF:187, KFF:26,
Q9NZN9	AIPL1_HUMAN	AIPL1 AIPL2	Aryl-hydrocarbon-interacting protein-like 1	384	FUNCTION: May be important in protein trafficking and/or protein folding and stabilization.		NFI:26,
C9J069	AJM1_HUMAN	AJM1 C9orf172	Apical junction component 1 homolog	976	FUNCTION: May be involved in the control of adherens junction integrity. {ECO:0000250|UniProtKB:A0A1C3NSL9}.		QFF:280,
Q02040	AK17A_HUMAN	AKAP17A CXYorf3 DXYS155E SFRS17A XE7	A-kinase anchor protein 17A (AKAP-17A) (721P) (B-lymphocyte antigen) (Protein XE7) (Protein kinase A-anchoring protein 17A) (PRKA17A) (Splicing factor, arginine/serine-rich 17A)	695	FUNCTION: Splice factor regulating alternative splice site selection for certain mRNA precursors. Mediates regulation of pre-mRNA splicing in a PKA-dependent manner. {ECO:0000269|PubMed:16982639, ECO:0000269|PubMed:19840947}.		NFH:203,
C9JRZ8	AK1BF_HUMAN	AKR1B15	Aldo-keto reductase family 1 member B15 (EC 1.1.1.-) (Estradiol 17-beta-dehydrogenase AKR1B15) (EC 1.1.1.62)	316	FUNCTION: Isoform 1: Mainly acts as a reductive enzyme that catalyzes the reduction of androgens and estrogens with high positional selectivity (shows 17-beta-hydroxysteroid dehydrogenase activity) as well as 3-keto-acyl-CoAs. Has a strong selectivity towards NADP(H) (PubMed:25577493). {ECO:0000269|PubMed:21276782, ECO:0000269|PubMed:25577493}.; FUNCTION: Isoform 2: No oxidoreductase activity obs…	R-HSA-193144;	DFF:121, NHF:163,
Q53H64	AK40L_HUMAN	ANKRD40CL C17orf73 LINC00483	Putative ANKRD40 C-terminal-like protein	114			NDF:22,
Q9UKA4	AKA11_HUMAN	AKAP11 AKAP220 KIAA0629	A-kinase anchor protein 11 (AKAP-11) (A-kinase anchor protein 220 kDa) (AKAP 220) (hAKAP220) (Protein kinase A-anchoring protein 11) (PRKA11)	1901	FUNCTION: Binds to type II regulatory subunits of protein kinase A and anchors/targets them.		NDF:848, NFA:1258,
Q02952	AKA12_HUMAN	AKAP12 AKAP250	A-kinase anchor protein 12 (AKAP-12) (A-kinase anchor protein 250 kDa) (AKAP 250) (Gravin) (Myasthenia gravis autoantigen)	1782	FUNCTION: Anchoring protein that mediates the subcellular compartmentation of protein kinase A (PKA) and protein kinase C (PKC).		KFF:298,
Q9P0M2	AKA7G_HUMAN	AKAP7 AKAP18	A-kinase anchor protein 7 isoform gamma (AKAP-7 isoform gamma) (A-kinase anchor protein 18 kDa) (AKAP 18) (Protein kinase A-anchoring protein 7 isoform gamma) (PRKA7 isoform gamma)	348	FUNCTION: Probably targets cAMP-dependent protein kinase (PKA) to the cellular membrane or cytoskeletal structures. The membrane-associated form reduces epithelial sodium channel (ENaC) activity, whereas the free cytoplasmic form may negatively regulate ENaC channel feedback inhibition by intracellular sodium. {ECO:0000269|PubMed:10613906, ECO:0000269|PubMed:17244820}.		NYF:86,
Q9Y2D5	AKAP2_HUMAN	AKAP2 KIAA0920 PRKA2	A-kinase anchor protein 2 (AKAP-2) (AKAP-KL) (Protein kinase A-anchoring protein 2) (PRKA2)	859	FUNCTION: Binds to regulatory subunit (RII) of protein kinase A. May be involved in establishing polarity in signaling systems or in integrating PKA-RII isoforms with downstream effectors to capture, amplify and focus diffuse, trans-cellular signals carried by cAMP (By similarity). {ECO:0000250}.		NDF:493,
O75969	AKAP3_HUMAN	AKAP3 AKAP110 SOB1	A-kinase anchor protein 3 (AKAP-3) (A-kinase anchor protein 110 kDa) (AKAP 110) (Cancer/testis antigen 82) (CT82) (Fibrous sheath protein of 95 kDa) (FSP95) (Fibrousheathin I) (Fibrousheathin-1) (Protein kinase A-anchoring protein 3) (PRKA3) (Sperm oocyte-binding protein)	853	FUNCTION: May function as a regulator of both motility- and head-associated functions such as capacitation and the acrosome reaction.		NFI:596, NFA:421,
Q5JQC9	AKAP4_HUMAN	AKAP4 AKAP82	A-kinase anchor protein 4 (AKAP-4) (A-kinase anchor protein 82 kDa) (AKAP 82) (hAKAP82) (Major sperm fibrous sheath protein) (HI) (Protein kinase A-anchoring protein 4) (PRKA4)	854	FUNCTION: Major structural component of sperm fibrous sheath. Plays a role in sperm motility. {ECO:0000269|PubMed:9822690}.		NFR:735,
Q99996	AKAP9_HUMAN	AKAP9 AKAP350 AKAP450 KIAA0803	A-kinase anchor protein 9 (AKAP-9) (A-kinase anchor protein 350 kDa) (AKAP 350) (hgAKAP 350) (A-kinase anchor protein 450 kDa) (AKAP 450) (AKAP 120-like protein) (Centrosome- and Golgi-localized PKN-associated protein) (CG-NAP) (Protein hyperion) (Protein kinase A-anchoring protein 9) (PRKA9) (Protein yotiao)	3907	FUNCTION: Scaffolding protein that assembles several protein kinases and phosphatases on the centrosome and Golgi apparatus. Required to maintain the integrity of the Golgi apparatus (PubMed:10202149, PubMed:15047863). Required for microtubule nucleation at the cis-side of the Golgi apparatus (PubMed:15047863, PubMed:19242490). Required for association of the centrosomes with the poles of the bip…	R-HSA-2565942;R-HSA-380259;R-HSA-380270;R-HSA-380284;R-HSA-380320;R-HSA-438066;R-HSA-442729;R-HSA-442982;R-HSA-5576890;R-HSA-5576893;R-HSA-5620912;R-HSA-5673001;R-HSA-6802952;R-HSA-8854518;	NFK:2420
Q9P2G1	AKIB1_HUMAN	ANKIB1 KIAA1386	Ankyrin repeat and IBR domain-containing protein 1 (EC 2.3.2.31)	1089	FUNCTION: Might act as an E3 ubiquitin-protein ligase, or as part of E3 complex, which accepts ubiquitin from specific E2 ubiquitin-conjugating enzymes and then transfers it to substrates. {ECO:0000250}.		NIF:375,
Q12802	AKP13_HUMAN	AKAP13 BRX HT31 LBC	A-kinase anchor protein 13 (AKAP-13) (AKAP-Lbc) (Breast cancer nuclear receptor-binding auxiliary protein) (Guanine nucleotide exchange factor Lbc) (Human thyroid-anchoring protein 31) (Lymphoid blast crisis oncogene) (LBC oncogene) (Non-oncogenic Rho GTPase-specific GTP exchange factor) (Protein kinase A-anchoring protein 13) (PRKA13) (p47)	2813	FUNCTION: Scaffold protein that plays an important role in assembling signaling complexes downstream of several types of G protein-coupled receptors. Activates RHOA in response to signaling via G protein-coupled receptors via its function as Rho guanine nucleotide exchange factor (PubMed:11546812, PubMed:15229649, PubMed:23090968, PubMed:25186459, PubMed:24993829). May also activate other Rho fam…	R-HSA-193648;R-HSA-194840;R-HSA-416482;	QFF:2051, NYF:2109,
P31749	AKT1_HUMAN	AKT1 PKB RAC	RAC-alpha serine/threonine-protein kinase (EC 2.7.11.1) (Protein kinase B) (PKB) (Protein kinase B alpha) (PKB alpha) (Proto-oncogene c-Akt) (RAC-PK-alpha)	480	FUNCTION: AKT1 is one of 3 closely related serine/threonine-protein kinases (AKT1, AKT2 and AKT3) called the AKT kinase, and which regulate many processes including metabolism, proliferation, cell survival, growth and angiogenesis. This is mediated through serine and/or threonine phosphorylation of a range of downstream substrates. Over 100 substrate candidates have been reported so far, but for …	R-HSA-111447;R-HSA-1257604;R-HSA-1358803;R-HSA-1445148;R-HSA-1474151;R-HSA-165159;R-HSA-198323;R-HSA-198693;R-HSA-199418;R-HSA-203615;R-HSA-211163;R-HSA-354192;R-HSA-3769402;R-HSA-389357;R-HSA-389513;R-HSA-392451;R-HSA-450385;R-HSA-450604;R-HSA-5218920;R-HSA-5628897;R-HSA-5674400;R-HSA-6785807;R-HSA-6804757;R-HSA-6804758;R-HSA-6804759;R-HSA-6811558;R-HSA-69202;R-HSA-69656;R-HSA-8849469;R-HSA-8876…	LFF:235, NNF:53,
P31751	AKT2_HUMAN	AKT2	RAC-beta serine/threonine-protein kinase (EC 2.7.11.1) (Protein kinase Akt-2) (Protein kinase B beta) (PKB beta) (RAC-PK-beta)	481	FUNCTION: AKT2 is one of 3 closely related serine/threonine-protein kinases (AKT1, AKT2 and AKT3) called the AKT kinase, and which regulate many processes including metabolism, proliferation, cell survival, growth and angiogenesis. This is mediated through serine and/or threonine phosphorylation of a range of downstream substrates. Over 100 substrate candidates have been reported so far, but for …	R-HSA-111447;R-HSA-1257604;R-HSA-1358803;R-HSA-1445148;R-HSA-165158;R-HSA-165160;R-HSA-165181;R-HSA-198323;R-HSA-198693;R-HSA-199418;R-HSA-211163;R-HSA-3769402;R-HSA-389357;R-HSA-389513;R-HSA-392451;R-HSA-5218920;R-HSA-5628897;R-HSA-5674400;R-HSA-6804757;R-HSA-6804758;R-HSA-6804759;R-HSA-69202;R-HSA-69656;R-HSA-8876198;R-HSA-8941332;R-HSA-8948751;	LFF:237, NDF:150, NNF:53,
Q9Y243	AKT3_HUMAN	AKT3 PKBG	RAC-gamma serine/threonine-protein kinase (EC 2.7.11.1) (Protein kinase Akt-3) (Protein kinase B gamma) (PKB gamma) (RAC-PK-gamma) (STK-2)	479	FUNCTION: AKT3 is one of 3 closely related serine/threonine-protein kinases (AKT1, AKT2 and AKT3) called the AKT kinase, and which regulate many processes including metabolism, proliferation, cell survival, growth and angiogenesis. This is mediated through serine and/or threonine phosphorylation of a range of downstream substrates. Over 100 substrate candidates have been reported so far, but for …	R-HSA-111447;R-HSA-1257604;R-HSA-1358803;R-HSA-198323;R-HSA-198693;R-HSA-199418;R-HSA-211163;R-HSA-389357;R-HSA-389513;R-HSA-392451;R-HSA-5218920;R-HSA-5628897;R-HSA-5674400;R-HSA-6804757;R-HSA-6804758;R-HSA-6804759;R-HSA-69202;R-HSA-69656;R-HSA-8876198;R-HSA-8941332;R-HSA-8948751;	LFF:233, NDF:146, NNF:52,
P00352	AL1A1_HUMAN	ALDH1A1 ALDC ALDH1 PUMB1	Retinal dehydrogenase 1 (RALDH 1) (RalDH1) (EC 1.2.1.-) (EC 1.2.1.36) (ALDH-E1) (ALHDII) (Aldehyde dehydrogenase family 1 member A1) (Aldehyde dehydrogenase, cytosolic)	501	FUNCTION: Can convert/oxidize retinaldehyde to retinoic acid. Binds free retinal and cellular retinol-binding protein-bound retinal (By similarity). May have a broader specificity and oxidize other aldehydes in vivo (PubMed:19296407, PubMed:26373694, PubMed:25450233). {ECO:0000250|UniProtKB:P51647, ECO:0000269|PubMed:19296407, ECO:0000269|PubMed:25450233, ECO:0000269|PubMed:26373694}.	R-HSA-5365859;R-HSA-70350;R-HSA-71384;	NFF:150,
P30837	AL1B1_HUMAN	ALDH1B1 ALDH5 ALDHX	Aldehyde dehydrogenase X, mitochondrial (EC 1.2.1.3) (Aldehyde dehydrogenase 5) (Aldehyde dehydrogenase family 1 member B1)	517	FUNCTION: ALDHs play a major role in the detoxification of alcohol-derived acetaldehyde. They are involved in the metabolism of corticosteroids, biogenic amines, neurotransmitters, and lipid peroxidation.	R-HSA-71384;	LFF:311,
O75891	AL1L1_HUMAN	ALDH1L1 FTHFD	Cytosolic 10-formyltetrahydrofolate dehydrogenase (10-FTHFDH) (FDH) (EC 1.5.1.6) (Aldehyde dehydrogenase family 1 member L1)	902		R-HSA-196757;	NFF:304, DFF:346, FFF:784,
Q3SY69	AL1L2_HUMAN	ALDH1L2	Mitochondrial 10-formyltetrahydrofolate dehydrogenase (Mitochondrial 10-FTHFDH) (mtFDH) (EC 1.5.1.6) (Aldehyde dehydrogenase family 1 member L2)	923		R-HSA-196757;	DFF:367,
Q96Q35	AL2SB_HUMAN	ALS2CR12	Amyotrophic lateral sclerosis 2 chromosomal region candidate gene 12 protein	445			NFI:287,
P51648	AL3A2_HUMAN	ALDH3A2 ALDH10 FALDH	Fatty aldehyde dehydrogenase (EC 1.2.1.3) (Aldehyde dehydrogenase 10) (Aldehyde dehydrogenase family 3 member A2) (Microsomal aldehyde dehydrogenase)	485	FUNCTION: Catalyzes the oxidation of long-chain aliphatic aldehydes to fatty acids. Active on a variety of saturated and unsaturated aliphatic aldehydes between 6 and 24 carbons in length (PubMed:9133646, PubMed:22633490, PubMed:25047030). Responsible for conversion of the sphingosine 1-phosphate (S1P) degradation product hexadecenal to hexadecenoic acid (PubMed:22633490). {ECO:0000269|PubMed:226…	R-HSA-1660661;R-HSA-389599;	KFF:452, NFI:350,
P30038	AL4A1_HUMAN	ALDH4A1 ALDH4 P5CDH	Delta-1-pyrroline-5-carboxylate dehydrogenase, mitochondrial (P5C dehydrogenase) (EC 1.2.1.88) (Aldehyde dehydrogenase family 4 member A1) (L-glutamate gamma-semialdehyde dehydrogenase)	563	FUNCTION: Irreversible conversion of delta-1-pyrroline-5-carboxylate (P5C), derived either from proline or ornithine, to glutamate. This is a necessary step in the pathway interconnecting the urea and tricarboxylic acid cycles. The preferred substrate is glutamic gamma-semialdehyde, other substrates include succinic, glutaric and adipic semialdehydes. {ECO:0000269|PubMed:22516612}.	R-HSA-389661;R-HSA-70688;	DFF:168, NFY:503, NFH:319,
P20292	AL5AP_HUMAN	ALOX5AP FLAP	Arachidonate 5-lipoxygenase-activating protein (FLAP) (MK-886-binding protein)	161	FUNCTION: Required for leukotriene biosynthesis by ALOX5 (5-lipoxygenase). Anchors ALOX5 to the membrane. Binds arachidonic acid, and could play an essential role in the transfer of arachidonic acid to ALOX5. Binds to MK-886, a compound that blocks the biosynthesis of leukotrienes. {ECO:0000269|PubMed:2300173, ECO:0000269|PubMed:8440384}.	R-HSA-2142688;R-HSA-2142691;R-HSA-2142700;	FFF:137,
Q9H2A2	AL8A1_HUMAN	ALDH8A1 ALDH12	Aldehyde dehydrogenase family 8 member A1 (EC 1.2.1.-) (Aldehyde dehydrogenase 12)	487	FUNCTION: Converts 9-cis-retinal to 9-cis-retinoic acid. Has lower activity towards 13-cis-retinal. Has much lower activity towards all-trans-retinal. Has highest activity with benzaldehyde and decanal (in vitro). Has a preference for NAD, but shows considerable activity with NADP (in vitro). {ECO:0000269|PubMed:11007799}.	R-HSA-5365859;	DFF:475, NFI:12, NFR:113,
P02768	ALBU_HUMAN	ALB GIG20 GIG42 PRO0903 PRO1708 PRO2044 PRO2619 PRO2675 UNQ696/PRO1341	Serum albumin	609	FUNCTION: Serum albumin, the main protein of plasma, has a good binding capacity for water, Ca(2+), Na(+), K(+), fatty acids, hormones, bilirubin and drugs. Its main function is the regulation of the colloidal osmotic pressure of blood. Major zinc transporter in plasma, typically binds about 80% of all plasma zinc. {ECO:0000269|PubMed:19021548}.	R-HSA-114608;R-HSA-159418;R-HSA-2168880;R-HSA-381426;R-HSA-5619058;R-HSA-5619110;R-HSA-879518;R-HSA-8957275;R-HSA-8964058;	LFF:179, NFK:42
P05091	ALDH2_HUMAN	ALDH2 ALDM	Aldehyde dehydrogenase, mitochondrial (EC 1.2.1.3) (ALDH class 2) (ALDH-E2) (ALDHI)	517		R-HSA-380612;R-HSA-71384;	DFF:166, LFF:311,
P15121	ALDR_HUMAN	AKR1B1 ALDR1	Aldose reductase (AR) (EC 1.1.1.21) (Aldehyde reductase) (Aldo-keto reductase family 1 member B1)	316	FUNCTION: Catalyzes the NADPH-dependent reduction of a wide variety of carbonyl-containing compounds to their corresponding alcohols with a broad range of catalytic efficiencies.	R-HSA-196108;R-HSA-5652227;	NFK:273
Q9BT22	ALG1_HUMAN	ALG1 HMAT1 HMT1 PSEC0061 UNQ861/PRO1870	Chitobiosyldiphosphodolichol beta-mannosyltransferase (EC 2.4.1.142) (Asparagine-linked glycosylation protein 1 homolog) (Beta-1,4-mannosyltransferase) (GDP-Man:GlcNAc2-PP-dolichol mannosyltransferase) (GDP-mannose-dolichol diphosphochitobiose mannosyltransferase) (Mannosyltransferase-1) (MT-1) (hMat-1)	464	FUNCTION: Participates in the formation of the lipid-linked precursor oligosaccharide for N-glycosylation. Involved in assembling the dolichol-pyrophosphate-GlcNAc(2)-Man(5) intermediate on the cytoplasmic surface of the ER. {ECO:0000269|PubMed:10704531, ECO:0000269|PubMed:26931382}.	R-HSA-446193;R-HSA-4549380;	KFF:183, NFK:393
Q2TAA5	ALG11_HUMAN	ALG11 GT8	GDP-Man:Man(3)GlcNAc(2)-PP-Dol alpha-1,2-mannosyltransferase (EC 2.4.1.131) (Asparagine-linked glycosylation protein 11 homolog) (Glycolipid 2-alpha-mannosyltransferase)	492	FUNCTION: Mannosyltransferase involved in the last steps of the synthesis of Man5GlcNAc(2)-PP-dolichol core oligosaccharide on the cytoplasmic face of the endoplasmic reticulum. Catalyzes the addition of the 4th and 5th mannose residues to the dolichol-linked oligosaccharide chain. {ECO:0000269|PubMed:20080937}.	R-HSA-446193;R-HSA-4551295;	LFF:20,
Q6GMV1	ALG1L_HUMAN	ALG1L	Putative glycosyltransferase ALG1-like (EC 2.4.1.-)	187	FUNCTION: Putative glycosyltransferase. {ECO:0000250}.		NFK:89
Q92685	ALG3_HUMAN	ALG3 NOT NOT56L	Dol-P-Man:Man(5)GlcNAc(2)-PP-Dol alpha-1,3-mannosyltransferase (EC 2.4.1.258) (Asparagine-linked glycosylation protein 3 homolog) (Dol-P-Man-dependent alpha(1-3)-mannosyltransferase) (Dolichyl-P-Man:Man(5)GlcNAc(2)-PP-dolichyl mannosyltransferase) (Dolichyl-phosphate-mannose--glycolipid alpha-mannosyltransferase) (Not56-like protein)	438	FUNCTION: Adds the first Dol-P-Man derived mannose in an alpha-1,3 linkage to Man5GlcNAc2-PP-Dol. {ECO:0000269|PubMed:10581255}.	R-HSA-446193;R-HSA-4720475;	FFF:154, NIF:126, NFI:346,
Q9Y673	ALG5_HUMAN	ALG5 HSPC149	Dolichyl-phosphate beta-glucosyltransferase (DolP-glucosyltransferase) (EC 2.4.1.117) (Asparagine-linked glycosylation protein 5 homolog)	324		R-HSA-480985;	QFF:269, KFF:44,
Q9Y672	ALG6_HUMAN	ALG6 My046	Dolichyl pyrophosphate Man9GlcNAc2 alpha-1,3-glucosyltransferase (EC 2.4.1.267) (Asparagine-linked glycosylation protein 6 homolog) (Dol-P-Glc:Man(9)GlcNAc(2)-PP-Dol alpha-1,3-glucosyltransferase) (Dolichyl-P-Glc:Man9GlcNAc2-PP-dolichyl glucosyltransferase)	507	FUNCTION: Adds the first glucose residue to the lipid-linked oligosaccharide precursor for N-linked glycosylation. Transfers glucose from dolichyl phosphate glucose (Dol-P-Glc) onto the lipid-linked oligosaccharide Man(9)GlcNAc(2)-PP-Dol.	R-HSA-446193;R-HSA-4724289;	LFF:483,
Q9BVK2	ALG8_HUMAN	ALG8 HUSSY-02	Probable dolichyl pyrophosphate Glc1Man9GlcNAc2 alpha-1,3-glucosyltransferase (EC 2.4.1.265) (Asparagine-linked glycosylation protein 8 homolog) (Dol-P-Glc:Glc(1)Man(9)GlcNAc(2)-PP-dolichyl alpha-1,3-glucosyltransferase) (Dolichyl-P-Glc:Glc1Man9GlcNAc2-PP-dolichyl glucosyltransferase)	526	FUNCTION: Adds the second glucose residue to the lipid-linked oligosaccharide precursor for N-linked glycosylation. Transfers glucose from dolichyl phosphate glucose (Dol-P-Glc) onto the lipid-linked oligosaccharide Glc(1)Man(9)GlcNAc(2)-PP-Dol before it is transferred to the nascent peptide (By similarity). Required for PKD1/Polycystin-1 maturation and localization to the plasma membrane of the …	R-HSA-446193;R-HSA-4724325;	NFW:284,
Q9UM73	ALK_HUMAN	ALK	ALK tyrosine kinase receptor (EC 2.7.10.1) (Anaplastic lymphoma kinase) (CD antigen CD246)	1620	FUNCTION: Neuronal receptor tyrosine kinase that is essentially and transiently expressed in specific regions of the central and peripheral nervous systems and plays an important role in the genesis and differentiation of the nervous system. Transduces signals from ligands at the cell surface, through specific activation of the mitogen-activated protein kinase (MAPK) pathway. Phosphorylates almos…		DFF:418, NHF:1243, NFA:1375,
Q9NXW9	ALKB4_HUMAN	ALKBH4 ABH4	Alpha-ketoglutarate-dependent dioxygenase alkB homolog 4 (EC 1.14.11.-) (Alkylated DNA repair protein alkB homolog 4)	302	FUNCTION: Dioxygenase that mediates demethylation of actin monomethylated at 'Lys-84' (K84me1), thereby acting as a regulator of actomyosin-processes. Demethylation of actin K84me1 is required for maintaining actomyosin dynamics supporting normal cleavage furrow ingression during cytokinesis and cell migration. May be involved in transcription regulation. {ECO:0000269|PubMed:21166655, ECO:0000269…		NFR:114,
Q6ZNB7	ALKMO_HUMAN	AGMO TMEM195	Alkylglycerol monooxygenase (EC 1.14.16.5) (Transmembrane protein 195)	445	FUNCTION: Glyceryl-ether monooxygenase that cleaves the O-alkyl bond of ether lipids. Ether lipids are essential components of brain membranes. {ECO:0000269|PubMed:20643956}.	R-HSA-75109;	LFF:87,
Q8N6M5	ALLC_HUMAN	ALLC	Probable allantoicase (EC 3.5.3.4) (Allantoate amidinohydrolase)	391	FUNCTION: The function of this enzyme is unclear as allantoicase activity is not known to exist in mammals.		DFF:18, NIF:167, NYF:151,
Q8TCU4	ALMS1_HUMAN	ALMS1 KIAA0328	Alstrom syndrome protein 1	4168	FUNCTION: Involved in PCM1-dependent intracellular transport. Required, directly or indirectly, for the localization of NCAPD2 to the proximal ends of centrioles. Required for proper formation and/or maintenance of primary cilia (PC), microtubule-based structures that protrude from the surface of epithelial cells. {ECO:0000269|PubMed:17954613}.	R-HSA-2565942;R-HSA-380259;R-HSA-380270;R-HSA-380284;R-HSA-380320;R-HSA-5620912;R-HSA-8854518;	NFF:2445, DFF:3513, LFF:676, NIF:2102, NFI:2656, NFK:2832
Q96QP1	ALPK1_HUMAN	ALPK1 KIAA1527 LAK	Alpha-protein kinase 1 (EC 2.7.11.1) (Chromosome 4 kinase) (Lymphocyte alpha-protein kinase)	1244	FUNCTION: Serine/threonine-protein kinase that detects bacterial pathogen-associated molecular pattern metabolites (PAMPs) and initiates an innate immune response, a critical step for pathogen elimination and engagement of adaptive immunity (PubMed:28877472, PubMed:28222186, PubMed:30111836). Specifically recognizes and binds ADP-D-glycero-beta-D-manno-heptose (ADP-Heptose), a potent PAMP present…		NAF:1048,
Q86TB3	ALPK2_HUMAN	ALPK2 HAK	Alpha-protein kinase 2 (EC 2.7.11.-) (Heart alpha-protein kinase)	2170	FUNCTION: Kinase that recognizes phosphorylation sites in which the surrounding peptides have an alpha-helical conformation.		NFR:732,
Q96L96	ALPK3_HUMAN	ALPK3 KIAA1330 MAK	Alpha-protein kinase 3 (EC 2.7.11.1) (Muscle alpha-protein kinase)	1907	FUNCTION: Involved in cardiomyocyte differentiation. {ECO:0000305|PubMed:26846950, ECO:0000305|PubMed:27106955, ECO:0000305|PubMed:28630369, ECO:0000305|PubMed:30046096}.		QFF:1499,
P55789	ALR_HUMAN	GFER ALR HERV1 HPO	FAD-linked sulfhydryl oxidase ALR (EC 1.8.3.2) (Augmenter of liver regeneration) (hERV1) (Hepatopoietin)	205	FUNCTION: Isoform 1: FAD-dependent sulfhydryl oxidase that regenerates the redox-active disulfide bonds in CHCHD4/MIA40, a chaperone essential for disulfide bond formation and protein folding in the mitochondrial intermembrane space. The reduced form of CHCHD4/MIA40 forms a transient intermolecular disulfide bridge with GFER/ERV1, resulting in regeneration of the essential disulfide bonds in CHCH…	R-HSA-1268020;	LFF:15,
Q96Q42	ALS2_HUMAN	ALS2 ALS2CR6 KIAA1563	Alsin (Amyotrophic lateral sclerosis 2 chromosomal region candidate gene 6 protein) (Amyotrophic lateral sclerosis 2 protein)	1657	FUNCTION: May act as a GTPase regulator. Controls survival and growth of spinal motoneurons (By similarity). {ECO:0000250}.	R-HSA-8876198;	LFF:836, NFY:423, NFH:1201,
Q15699	ALX1_HUMAN	ALX1 CART1	ALX homeobox protein 1 (Cartilage homeoprotein 1) (CART-1)	326	FUNCTION: Sequence-specific DNA-binding transcription factor that binds palindromic sequences within promoters and may activate or repress the transcription of a subset of genes (PubMed:9753625, PubMed:8756334). Most probably regulates the expression of genes involved in the development of mesenchyme-derived craniofacial structures. Early on in development, it plays a role in forebrain mesenchyme…		NFF:279, NNF:278,
P02760	AMBP_HUMAN	AMBP HCP ITIL	Protein AMBP [Cleaved into: Alpha-1-microglobulin (Protein HC) (Alpha-1 microglycoprotein) (Complex-forming glycoprotein heterogeneous in charge); Inter-alpha-trypsin inhibitor light chain (ITI-LC) (Bikunin) (EDC1) (HI-30) (Uronic-acid-rich protein); Trypstatin]	352	FUNCTION: Inter-alpha-trypsin inhibitor inhibits trypsin, plasmin, and lysosomal granulocytic elastase. Inhibits calcium oxalate crystallization. {ECO:0000269|PubMed:7676539}.; FUNCTION: Trypstatin is a trypsin inhibitor. {ECO:0000250}.	R-HSA-2168880;	NNF:269,
P19021	AMD_HUMAN	PAM	Peptidyl-glycine alpha-amidating monooxygenase (PAM) [Includes: Peptidylglycine alpha-hydroxylating monooxygenase (PHM) (EC 1.14.17.3); Peptidyl-alpha-hydroxyglycine alpha-amidating lyase (EC 4.3.2.5) (Peptidylamidoglycolate lyase) (PAL)]	973	FUNCTION: Bifunctional enzyme that catalyzes 2 sequential steps in C-terminal alpha-amidation of peptides. The monooxygenase part produces an unstable peptidyl(2-hydroxyglycine) intermediate that is dismutated to glyoxylate and the corresponding desglycine peptide amide by the lyase part. C-terminal amidation of peptides such as neuropeptides is essential for full biological activity.		NFF:925, NHF:628,
Q9UKV5	AMFR_HUMAN	AMFR RNF45	E3 ubiquitin-protein ligase AMFR (EC 2.3.2.27) (Autocrine motility factor receptor) (AMF receptor) (RING finger protein 45) (RING-type E3 ubiquitin transferase AMFR) (gp78)	643	FUNCTION: E3 ubiquitin-protein ligase that mediates the polyubiquitination of a number of proteins such as CD3D, CYP3A4, CFTR and APOB for proteasomal degradation. Component of a VCP/p97-AMFR/gp78 complex that participates in the final step of endoplasmic reticulum-associated degradation (ERAD). The VCP/p97-AMFR/gp78 complex is involved in the sterol-accelerated ERAD degradation of HMGCR through …	R-HSA-532668;R-HSA-901032;	NHF:419, NFI:124,
Q86WK6	AMGO1_HUMAN	AMIGO1 ALI2 AMIGO KIAA1163	Amphoterin-induced protein 1 (AMIGO-1) (Alivin-2)	493	FUNCTION: Promotes growth and fasciculation of neurites from cultured hippocampal neurons. May be involved in fasciculation as well as myelination of developing neural axons. May have a role in regeneration as well as neural plasticity in the adult nervous system. May mediate homophilic as well as heterophilic cell-cell interaction and contribute to signal transduction through its intracellular d…		NFI:99,
Q86SJ2	AMGO2_HUMAN	AMIGO2 ALI1	Amphoterin-induced protein 2 (AMIGO-2) (Alivin-1) (Differentially expressed in gastric adenocarcinomas) (DEGA)	522	FUNCTION: Required for depolarization-dependent survival of cultured cerebellar granule neurons. May mediate homophilic as well as heterophilic cell-cell interaction with AMIGO1 or AMIGO3. May contribute to signal transduction through its intracellular domain. May be required for tumorigenesis of a subset of gastric adenocarcinomas.		NFY:339,
Q9BXJ7	AMNLS_HUMAN	AMN UNQ513/PRO1028	Protein amnionless	453	FUNCTION: Necessary for efficient absorption of vitamin B12 (PubMed:12590260, PubMed:14576052). Required for normal CUBN-mediated protein transport in the kidney. May direct the production of trunk mesoderm during development by modulating a bone morphogenetic protein (BMP) signaling pathway in the underlying visceral endoderm (By similarity). {ECO:0000250|UniProtKB:Q99JB7, ECO:0000269|PubMed:145…	R-HSA-196741;R-HSA-3359462;R-HSA-3359463;R-HSA-8964011;	LFF:127,
Q8IY63	AMOL1_HUMAN	AMOTL1	Angiomotin-like protein 1	956	FUNCTION: Inhibits the Wnt/beta-catenin signaling pathway, probably by recruiting CTNNB1 to recycling endosomes and hence preventing its translocation to the nucleus. {ECO:0000269|PubMed:22362771}.	R-HSA-2028269;	QFF:199, NNF:136, NFH:73,
Q9H4A4	AMPB_HUMAN	RNPEP APB	Aminopeptidase B (AP-B) (EC 3.4.11.6) (Arginine aminopeptidase) (Arginyl aminopeptidase)	650	FUNCTION: Exopeptidase which selectively removes arginine and/or lysine residues from the N-terminus of several peptide substrates including Arg(0)-Leu-enkephalin, Arg(0)-Met-enkephalin and Arg(-1)-Lys(0)-somatostatin-14. Can hydrolyze leukotriene A4 (LTA-4) into leukotriene B4 (LTB-4) (By similarity). {ECO:0000250}.		FFF:218, KFF:217, NFR:30,
P23109	AMPD1_HUMAN	AMPD1	AMP deaminase 1 (EC 3.5.4.6) (AMP deaminase isoform M) (Myoadenylate deaminase)	780	FUNCTION: AMP deaminase plays a critical role in energy metabolism.	R-HSA-74217;	LFF:640, NIF:514, NFA:52,
Q01433	AMPD2_HUMAN	AMPD2	AMP deaminase 2 (EC 3.5.4.6) (AMP deaminase isoform L)	879	FUNCTION: AMP deaminase plays a critical role in energy metabolism. Catalyzes the deamination of AMP to IMP and plays an important role in the purine nucleotide cycle. {ECO:0000269|PubMed:23911318}.	R-HSA-74217;	NIF:596,
Q01432	AMPD3_HUMAN	AMPD3	AMP deaminase 3 (EC 3.5.4.6) (AMP deaminase isoform E) (Erythrocyte AMP deaminase)	767	FUNCTION: AMP deaminase plays a critical role in energy metabolism.	R-HSA-6798695;R-HSA-74217;	NIF:495,
Q07075	AMPE_HUMAN	ENPEP	Glutamyl aminopeptidase (EAP) (EC 3.4.11.7) (Aminopeptidase A) (AP-A) (Differentiation antigen gp160) (CD antigen CD249)	957	FUNCTION: Regulates central hypertension through its calcium-modulated preference to cleave N-terminal acidic residues from peptides such as angiotensin II. {ECO:0000305|PubMed:23888046}.	R-HSA-2022377;	NAF:614, NFA:2, NFR:90,
P49418	AMPH_HUMAN	AMPH AMPH1	Amphiphysin	695	FUNCTION: May participate in mechanisms of regulated exocytosis in synapses and certain endocrine cell types. May control the properties of the membrane associated cytoskeleton.	R-HSA-8856828;	NFK:45
P15144	AMPN_HUMAN	ANPEP APN CD13 PEPN	Aminopeptidase N (AP-N) (hAPN) (EC 3.4.11.2) (Alanyl aminopeptidase) (Aminopeptidase M) (AP-M) (Microsomal aminopeptidase) (Myeloid plasma membrane glycoprotein CD13) (gp150) (CD antigen CD13)	967	FUNCTION: Broad specificity aminopeptidase which plays a role in the final digestion of peptides generated from hydrolysis of proteins by gastric and pancreatic proteases. Also involved in the processing of various peptides including peptide hormones, such as angiotensin III and IV, neuropeptides, and chemokines. May also be involved the cleavage of peptides bound to major histocompatibility comp…	R-HSA-2022377;R-HSA-6798695;	NFF:326,
Q8N6M6	AMPO_HUMAN	AOPEP C9orf3 ONPEP	Aminopeptidase O (AP-O) (EC 3.4.11.-)	819	FUNCTION: Aminopeptidases catalyze the hydrolysis of amino acid residues from the N-terminus of peptide or protein substrates. Able to cleave angiotensin III to generate angiotensin IV, a bioactive peptide of the renin-angiotensin pathway. Not able to cleave angiotensin I and angiotensin II. May play a role in the proteolytic processing of bioactive peptides in tissues such as testis and heart. {…	R-HSA-2022377;	NDF:97, NFR:371,
Q6Q4G3	AMPQ_HUMAN	LVRN AQPEP	Aminopeptidase Q (AP-Q) (APQ) (EC 3.4.11.-) (CHL2 antigen) (Laeverin)	990	FUNCTION: Metalloprotease which may be important for placentation by regulating biological activity of key peptides at the embryo-maternal interface. On synthetic substrates it shows a marked preference for Leu-4-methylcoumaryl-7-amide (Leu-MCA) over Met-MCA, Arg-LCA and Lys-LCA. Cleaves the N-terminal amino acid of several peptides such as angiotensin-3, kisspeptin-10 and endokinin C. {ECO:00002…		QFF:947, NYF:450, NFK:488
P04745	AMY1_HUMAN	AMY1A AMY1; AMY1B AMY1; AMY1C AMY1	Alpha-amylase 1 (EC 3.2.1.1) (1,4-alpha-D-glucan glucanohydrolase 1) (Salivary alpha-amylase)	511		R-HSA-189085;	NFR:411,
P19961	AMY2B_HUMAN	AMY2B	Alpha-amylase 2B (EC 3.2.1.1) (1,4-alpha-D-glucan glucanohydrolase 2B) (Carcinoid alpha-amylase)	511		R-HSA-189085;	KFF:2, NFR:411,
P04746	AMYP_HUMAN	AMY2A	Pancreatic alpha-amylase (PA) (EC 3.2.1.1) (1,4-alpha-D-glucan glucanohydrolase)	511		R-HSA-189085;	KFF:2,
Q86W34	AMZ2_HUMAN	AMZ2 BM-014	Archaemetzincin-2 (EC 3.4.-.-) (Archeobacterial metalloproteinase-like protein 2)	360	FUNCTION: Zinc metalloprotease. Exhibits activity against angiotensin-3 in vitro. Does not hydrolyze either neurogranin or angiotensin-2. {ECO:0000269|PubMed:15972818}.		QFF:72,
Q8IVF6	AN18A_HUMAN	ANKRD18A KIAA2015	Ankyrin repeat domain-containing protein 18A	992			NAF:719, NFK:198
A2A2Z9	AN18B_HUMAN	ANKRD18B	Ankyrin repeat domain-containing protein 18B	1011			NAF:728, NFK:198
Q9BXX2	AN30B_HUMAN	ANKRD30B	Ankyrin repeat domain-containing protein 30B (Serologically defined breast cancer antigen NY-BR-1.1)	1392			NAF:199,
A6NCL7	AN33B_HUMAN	ANKRD33B	Ankyrin repeat domain-containing protein 33B	494			NYF:176, NAF:187,
P0C6C1	AN34C_HUMAN	ANKRD34C	Ankyrin repeat domain-containing protein 34C	535			DFF:208,
A6QL64	AN36A_HUMAN	ANKRD36 ANKRD36A KIAA1641 UNQ2430/PRO499	Ankyrin repeat domain-containing protein 36A	1941			DFF:128,
Q9UJX6	ANC2_HUMAN	ANAPC2 APC2 KIAA1406	Anaphase-promoting complex subunit 2 (APC2) (Cyclosome subunit 2)	822	FUNCTION: Together with the RING-H2 protein ANAPC11, constitutes the catalytic component of the anaphase promoting complex/cyclosome (APC/C), a cell cycle-regulated E3 ubiquitin ligase that controls progression through mitosis and the G1 phase of the cell cycle. The APC/C complex acts by mediating ubiquitination and subsequent degradation of target proteins: it mainly mediates the formation of 'L…	R-HSA-141430;R-HSA-174048;R-HSA-174084;R-HSA-174154;R-HSA-174178;R-HSA-174184;R-HSA-176407;R-HSA-176408;R-HSA-176409;R-HSA-176412;R-HSA-179409;R-HSA-2467813;R-HSA-2559582;R-HSA-69017;R-HSA-983168;	LFF:161,
P10275	ANDR_HUMAN	AR DHTR NR3C4	Androgen receptor (Dihydrotestosterone receptor) (Nuclear receptor subfamily 3 group C member 4)	920	FUNCTION: Steroid hormone receptors are ligand-activated transcription factors that regulate eukaryotic gene expression and affect cellular proliferation and differentiation in target tissues. Transcription factor activity is modulated by bound coactivator and corepressor proteins like ZBTB7A that recruits NCOR1 and NCOR2 to the androgen response elements/ARE on target genes, negatively regulatin…	R-HSA-3371497;R-HSA-383280;R-HSA-4090294;R-HSA-5625886;R-HSA-5689880;R-HSA-8940973;	KFF:826,
Q9P2R3	ANFY1_HUMAN	ANKFY1 ANKHZN KIAA1255	Rabankyrin-5 (Rank-5) (Ankyrin repeat and FYVE domain-containing protein 1) (Ankyrin repeats hooked to a zinc finger motif)	1169	FUNCTION: Proposed effector of Rab5. Binds to phosphatidylinositol 3-phosphate (PI(3)P). Involved in homotypic early endosome fusion and to a lesser extent in heterotypic fusion of chlathrin-coated vesicles with early endosomes. Involved in macropinocytosis; the function is dependent on Rab5-GTP. Required for correct endosomal localization. Involved in the internalization and trafficking of activ…		NIF:1079,
Q9UNK9	ANGE1_HUMAN	ANGEL1 KIAA0759	Protein angel homolog 1	670			NFI:444,
O95841	ANGL1_HUMAN	ANGPTL1 ANG3 ANGPT3 ARP1 PSEC0154 UNQ162/PRO188	Angiopoietin-related protein 1 (Angiopoietin-3) (ANG-3) (Angiopoietin-like protein 1)	491			NFF:330, LFF:11,
Q9UKU9	ANGL2_HUMAN	ANGPTL2 ARP2 UNQ170/PRO196	Angiopoietin-related protein 2 (Angiopoietin-like protein 2)	493	FUNCTION: Induces sprouting in endothelial cells through an autocrine and paracrine action.		NFF:328,
Q9Y5C1	ANGL3_HUMAN	ANGPTL3 ANGPT5 UNQ153/PRO179	Angiopoietin-related protein 3 (Angiopoietin-5) (ANG-5) (Angiopoietin-like protein 3) [Cleaved into: ANGPTL3(17-221); ANGPTL3(17-224)]	460	FUNCTION: Acts in part as a hepatokine that is involved in regulation of lipid and glucose metabolism (PubMed:11788823, PubMed:12909640, PubMed:23661675, PubMed:25495645). Proposed to play a role in the trafficking of energy substrates to either storage or oxidative tissues in response to food intake (By similarity). Has a stimulatory effect on plasma triglycerides (TG), which is achieved by supp…	R-HSA-8963889;	NIF:76,
Q86XS5	ANGL5_HUMAN	ANGPTL5 UNQ5795/PRO19600	Angiopoietin-related protein 5 (Angiopoietin-like protein 5)	388			NFW:261,
Q8NI99	ANGL6_HUMAN	ANGPTL6 AGF ARP5 UNQ152/PRO178	Angiopoietin-related protein 6 (Angiopoietin-like protein 6) (Angiopoietin-related growth factor) (Angiopoietin-related protein 5)	470	FUNCTION: May play a role in the wound healing process. May promote epidermal proliferation, remodeling and regeneration. May promote the chemotactic activity of endothelial cells and induce neovascularization. May counteract high-fat diet-induced obesity and related insulin resistance through increased energy expenditure.		NFF:308,
O15123	ANGP2_HUMAN	ANGPT2	Angiopoietin-2 (ANG-2)	496	FUNCTION: Binds to TEK/TIE2, competing for the ANGPT1 binding site, and modulating ANGPT1 signaling. Can induce tyrosine phosphorylation of TEK/TIE2 in the absence of ANGPT1. In the absence of angiogenic inducers, such as VEGF, ANGPT2-mediated loosening of cell-matrix contacts may induce endothelial cell apoptosis with consequent vascular regression. In concert with VEGF, it may facilitate endoth…	R-HSA-210993;	NDF:421, NNF:20, NFR:21,
E9PGG2	ANHX_HUMAN	ANHX	Anomalous homeobox protein	379			NFA:153,
P16157	ANK1_HUMAN	ANK1 ANK	Ankyrin-1 (ANK-1) (Ankyrin-R) (Erythrocyte ankyrin)	1881	FUNCTION: Attaches integral membrane proteins to cytoskeletal elements; binds to the erythrocyte membrane protein band 4.2, to Na-K ATPase, to the lymphocyte membrane protein GP85, and to the cytoskeletal proteins fodrin, tubulin, vimentin and desmin. Erythrocyte ankyrins also link spectrin (beta chain) to the cytoplasmic domain of the erythrocytes anion exchange protein; they retain most or all …	R-HSA-445095;R-HSA-447038;R-HSA-447041;R-HSA-447043;R-HSA-6807878;	NFA:1224,
Q01484	ANK2_HUMAN	ANK2 ANKB	Ankyrin-2 (ANK-2) (Ankyrin-B) (Brain ankyrin) (Non-erythroid ankyrin)	3957	FUNCTION: In skeletal muscle, required for proper localization of DMD and DCTN4 and for the formation and/or stability of a special subset of microtubules associated with costameres and neuromuscular junctions. Attaches integral membrane proteins to cytoskeletal elements. Also binds to cytoskeletal proteins. Required for coordinate assembly of Na/Ca exchanger, Na/K ATPase and InsP3 receptor at sa…	R-HSA-445095;R-HSA-6807878;	NFA:1363,
Q12955	ANK3_HUMAN	ANK3	Ankyrin-3 (ANK-3) (Ankyrin-G)	4377	FUNCTION: In skeletal muscle, required for costamere localization of DMD and betaDAG1 (By similarity). Membrane-cytoskeleton linker. May participate in the maintenance/targeting of ion channels and cell adhesion molecules at the nodes of Ranvier and axonal initial segments. Regulates KCNA1 channel activity in function of dietary Mg(2+) levels, and thereby contributes to the regulation of renal Mg…	R-HSA-445095;R-HSA-6807878;	QFF:2593, 3501, 3630, NFY:1386,
Q7Z5J8	ANKAR_HUMAN	ANKAR	Ankyrin and armadillo repeat-containing protein	1434			NIF:1394, NAF:1082, 1287, NFH:369, NFK:556
Q9NU02	ANKE1_HUMAN	ANKEF1 ANKRD5	Ankyrin repeat and EF-hand domain-containing protein 1 (Ankyrin repeat domain-containing protein 5)	776			NAF:212, NDF:357,
Q8N957	ANKF1_HUMAN	ANKFN1	Ankyrin repeat and fibronectin type-III domain-containing protein 1	763			LFF:678, NFR:703,
Q9HCJ1	ANKH_HUMAN	ANKH KIAA1581 UNQ241/PRO274	Progressive ankylosis protein homolog (ANK)	492	FUNCTION: Regulates intra- and extracellular levels of inorganic pyrophosphate (PPi), probably functioning as PPi transporter.	R-HSA-5223345;	KFF:60,
Q8IWZ3	ANKH1_HUMAN	ANKHD1 KIAA1085 MASK VBARP PP2500	Ankyrin repeat and KH domain-containing protein 1 (HIV-1 Vpr-binding ankyrin repeat protein) (Multiple ankyrin repeats single KH domain) (hMASK)	2542	FUNCTION: May play a role as a scaffolding protein that may be associated with the abnormal phenotype of leukemia cells. Isoform 2 may possess an antiapoptotic effect and protect cells during normal cell survival through its regulation of caspases. {ECO:0000269|PubMed:16098192}.		NIF:2453, NAF:1805, NHF:2211,
Q8NFD2	ANKK1_HUMAN	ANKK1 PKK2 SGK288	Ankyrin repeat and protein kinase domain-containing protein 1 (EC 2.7.11.1) (Protein kinase PKK2) (Sugen kinase 288) (SgK288) (X-kinase)	765			NNF:471,
Q68DC2	ANKS6_HUMAN	ANKS6 ANKRD14 PKDR1 SAMD6	Ankyrin repeat and SAM domain-containing protein 6 (Ankyrin repeat domain-containing protein 14) (SamCystin) (Sterile alpha motif domain-containing protein 6) (SAM domain-containing protein 6)	871	FUNCTION: Required for renal function. {ECO:0000269|PubMed:23793029}.		NFH:850,
Q9P2S6	ANKY1_HUMAN	ANKMY1 TSAL1 ZMYND13	Ankyrin repeat and MYND domain-containing protein 1 (Testis-specific ankyrin-like protein 1) (Zinc finger MYND domain-containing protein 13)	941			NFA:282,
Q8IV38	ANKY2_HUMAN	ANKMY2	Ankyrin repeat and MYND domain-containing protein 2	441	FUNCTION: May be involved in the trafficking of signaling proteins to the cilia. {ECO:0000250}.		NFF:134, NNF:133,
Q9H8Y5	ANKZ1_HUMAN	ANKZF1 ZNF744	Ankyrin repeat and zinc finger domain-containing protein 1 (Zinc finger protein 744)	726	FUNCTION: Plays a role in the cellular response to hydrogen peroxide and in the maintenance of mitochondrial integrity under conditions of cellular stress (PubMed:28302725). Involved in the endoplasmic reticulum (ER)-associated degradation (ERAD) pathway (By similarity). {ECO:0000250, ECO:0000269|PubMed:28302725}.		LFF:305,
Q9NQW6	ANLN_HUMAN	ANLN	Anillin	1124	FUNCTION: Required for cytokinesis (PubMed:16040610). Essential for the structural integrity of the cleavage furrow and for completion of cleavage furrow ingression. Plays a role in bleb assembly during metaphase and anaphase of mitosis (PubMed:23870127). May play a significant role in podocyte cell migration (PubMed:24676636). {ECO:0000269|PubMed:10931866, ECO:0000269|PubMed:12479805, ECO:000026…		NAF:708, NDF:873, NFA:938,
O60678	ANM3_HUMAN	PRMT3 HRMT1L3	Protein arginine N-methyltransferase 3 (EC 2.1.1.-) (Heterogeneous nuclear ribonucleoprotein methyltransferase-like protein 3)	531	FUNCTION: Methylates (mono and asymmetric dimethylation) the guanidino nitrogens of arginyl residues in some proteins.	R-HSA-3214858;R-HSA-8876725;	NFI:94,
O14744	ANM5_HUMAN	PRMT5 HRMT1L5 IBP72 JBP1 SKB1	Protein arginine N-methyltransferase 5 (EC 2.1.1.320) (72 kDa ICln-binding protein) (Histone-arginine N-methyltransferase PRMT5) (Jak-binding protein 1) (Shk1 kinase-binding protein 1 homolog) (SKB1 homolog) (SKB1Hs) [Cleaved into: Protein arginine N-methyltransferase 5, N-terminally processed]	637	FUNCTION: Arginine methyltransferase that can both catalyze the formation of omega-N monomethylarginine (MMA) and symmetrical dimethylarginine (sDMA), with a preference for the formation of MMA (PubMed:10531356, PubMed:11152681, PubMed:11747828, PubMed:12411503, PubMed:15737618, PubMed:17709427, PubMed:20159986, PubMed:20810653, PubMed:21258366, PubMed:21917714, PubMed:22269951, PubMed:21081503).…	R-HSA-191859;R-HSA-3214858;R-HSA-6804760;	NFH:508, NFR:191,
Q6P2P2	ANM9_HUMAN	PRMT9 PRMT10	Protein arginine N-methyltransferase 9 (Protein arginine N-methyltransferase 10) (EC 2.1.1.320)	845	FUNCTION: Arginine methyltransferase that can both catalyze the formation of omega-N monomethylarginine (MMA) and symmetrical dimethylarginine (sDMA). Specifically mediates the symmetrical dimethylation of SF3B2. Involved in the regulation of alternative splicing of pre-mRNA (PubMed:25737013, PubMed:25979344). {ECO:0000269|PubMed:25737013, ECO:0000269|PubMed:25979344}.		NHF:626, NFY:140,
Q5XXA6	ANO1_HUMAN	ANO1 DOG1 ORAOV2 TAOS2 TMEM16A	Anoctamin-1 (Discovered on gastrointestinal stromal tumors protein 1) (Oral cancer overexpressed protein 2) (Transmembrane protein 16A) (Tumor-amplified and overexpressed sequence 2)	986	FUNCTION: Calcium-activated chloride channel (CaCC) which plays a role in transepithelial anion transport and smooth muscle contraction. Required for the normal functioning of the interstitial cells of Cajal (ICCs) which generate electrical pacemaker activity in gastrointestinal smooth muscles. Acts as a major contributor to basal and stimulated chloride conductance in airway epithelial cells and…	R-HSA-2672351;	NAF:801,
Q9NW15	ANO10_HUMAN	ANO10 TMEM16K	Anoctamin-10 (Transmembrane protein 16K)	660	FUNCTION: Does not exhibit calcium-activated chloride channel (CaCC) activity. Can inhibit the activity of ANO1. {ECO:0000269|PubMed:20056604, ECO:0000269|PubMed:22946059}.	R-HSA-2672351;	NNF:525, NFK:107
Q9NQ90	ANO2_HUMAN	ANO2 C12orf3 TMEM16B	Anoctamin-2 (Transmembrane protein 16B)	1003	FUNCTION: Calcium-activated chloride channel (CaCC) which may play a role in olfactory signal transduction. Odorant molecules bind to odor-sensing receptors (OSRs), leading to an increase in calcium entry that activates CaCC current which amplifies the depolarization of the OSR cells, ANO2 seems to be the underlying chloride channel involved in this process. May mediate light perception amplifica…	R-HSA-2672351;	DFF:948, NIF:694, NAF:406, 818, NFA:538,
Q9BYT9	ANO3_HUMAN	ANO3 C11orf25 TMEM16C GENX-3947	Anoctamin-3 (Transmembrane protein 16C)	981	FUNCTION: Has calcium-dependent phospholipid scramblase activity; scrambles phosphatidylcholine and galactosylceramide. Seems to act as potassium channel regulator and may inhibit pain signaling; can facilitate KCNT1/Slack channel activity by promoting its full single-channel conductance at very low sodium concentrations and by increasing its sodium sensitivity (By similarity). Does not exhibit c…	R-HSA-2672351;	NAF:827, NDF:128, NNF:706, NFI:585, 603,
Q32M45	ANO4_HUMAN	ANO4 TMEM16D	Anoctamin-4 (Transmembrane protein 16D)	955	FUNCTION: Has calcium-dependent phospholipid scramblase activity; scrambles phosphatidylserine, phosphatidylcholine and galactosylceramide. Does not exhibit calcium-activated chloride channel (CaCC) activity. {ECO:0000250|UniProtKB:Q8C5H1}.	R-HSA-2672351;	NAF:785, NNF:661,
Q75V66	ANO5_HUMAN	ANO5 GDD1 TMEM16E	Anoctamin-5 (Gnathodiaphyseal dysplasia 1 protein) (Transmembrane protein 16E)	913	FUNCTION: Does not exhibit calcium-activated chloride channel (CaCC) activity. {ECO:0000269|PubMed:20056604, ECO:0000269|PubMed:23047743}.	R-HSA-2672351;	NFF:530, LFF:314, NAF:745, NFI:522, NFY:567,
Q4KMQ2	ANO6_HUMAN	ANO6 TMEM16F	Anoctamin-6 (Small-conductance calcium-activated nonselective cation channel) (SCAN channel) (Transmembrane protein 16F)	910	FUNCTION: Small-conductance calcium-activated nonselective cation (SCAN) channel which acts as a regulator of phospholipid scrambling in platelets and osteoblasts. Phospholipid scrambling results in surface exposure of phosphatidylserine which in platelets is essential to trigger the clotting system whereas in osteoblasts is essential for the deposition of hydroxyapatite during bone mineralizatio…	R-HSA-2672351;R-HSA-6798695;	LFF:60, KFF:849, NDF:192,
Q6IWH7	ANO7_HUMAN	ANO7 NGEP PCANAP5 TMEM16G	Anoctamin-7 (Dresden transmembrane protein of the prostate) (D-TMPP) (IPCA-5) (New gene expressed in prostate) (Prostate cancer-associated protein 5) (Transmembrane protein 16G)	933	FUNCTION: Has calcium-dependent phospholipid scramblase activity; scrambles phosphatidylserine, phosphatidylcholine and galactosylceramide (By similarity). Does not exhibit calcium-activated chloride channel (CaCC) activity. May play a role in cell-cell interactions. {ECO:0000250|UniProtKB:Q14AT5, ECO:0000269|PubMed:17308099}.	R-HSA-2672351;	NAF:780, NFY:598,
A1A5B4	ANO9_HUMAN	ANO9 PIG5 TMEM16J TP53I5	Anoctamin-9 (Transmembrane protein 16J) (Tumor protein p53-inducible protein 5) (p53-induced gene 5 protein)	782	FUNCTION: Has calcium-dependent phospholipid scramblase activity; scrambles phosphatidylserine, phosphatidylcholine and galactosylceramide (By similarity). Does not exhibit calcium-activated chloride channel (CaCC) activity. Can inhibit the activity of ANO1. {ECO:0000250|UniProtKB:P86044, ECO:0000269|PubMed:20056604, ECO:0000269|PubMed:22946059}.	R-HSA-2672351;	QFF:428, NYF:181,
Q9NXR5	ANR10_HUMAN	ANKRD10	Ankyrin repeat domain-containing protein 10	420			NHF:186,
Q6UB98	ANR12_HUMAN	ANKRD12 ANCO2 KIAA0874	Ankyrin repeat domain-containing protein 12 (Ankyrin repeat-containing cofactor 2) (GAC-1 protein)	2062	FUNCTION: May recruit HDACs to the p160 coactivators/nuclear receptor complex to inhibit ligand-dependent transactivation.		NFF:699, NFR:520, NFK:746
O75179	ANR17_HUMAN	ANKRD17 GTAR KIAA0697	Ankyrin repeat domain-containing protein 17 (Gene trap ankyrin repeat protein) (Serologically defined breast cancer antigen NY-BR-16)	2603	FUNCTION: Could play pivotal roles in cell cycle and DNA regulation (PubMed:19150984). Involved in innate immune defense against viruse by positively regulating the viral dsRNA receptors DDX58 and IFIH1 signaling pathways (PubMed:22328336). Involves in NOD2- and NOD1-mediated responses to bacteria suggesting a role in innate antibacterial immune pathways too (PubMed:23711367). Target of enterovir…		NFA:2341,
Q9H560	ANR19_HUMAN	ANKRD19P ANKRD19	Putative ankyrin repeat domain-containing protein 19 (Ankyrin repeat domain-containing protein 19 pseudogene)	264			NIF:225, NFR:198, 244,
Q5VYY1	ANR22_HUMAN	ANKRD22	Ankyrin repeat domain-containing protein 22	191			NDF:16,
Q9UPS8	ANR26_HUMAN	ANKRD26 KIAA1074	Ankyrin repeat domain-containing protein 26	1710	FUNCTION: Acts as a regulator of adipogenesis. Involved in the regulation of the feeding behavior. {ECO:0000250|UniProtKB:Q811D2}.		NNF:1517, NFA:1518, NFK:468
Q96NW4	ANR27_HUMAN	ANKRD27 PP12899	Ankyrin repeat domain-containing protein 27 (VPS9 domain-containing protein)	1050	FUNCTION: May be a guanine exchange factor (GEF) for Rab21, Rab32 and Rab38 and regulate endosome dynamics (PubMed:16525121, PubMed:18477474). May regulate the participation of VAMP7 in membrane fusion events; in vitro inhibits VAMP7-mediated SNARE complex formation by trapping VAMP7 in a closed, fusogenically inactive conformation (PubMed:23104059). Involved in peripheral melanosomal distributio…	R-HSA-8876198;	NFR:337,
O15084	ANR28_HUMAN	ANKRD28 KIAA0379	Serine/threonine-protein phosphatase 6 regulatory ankyrin repeat subunit A (PP6-ARS-A) (Serine/threonine-protein phosphatase 6 regulatory subunit ARS-A) (Ankyrin repeat domain-containing protein 28) (Phosphatase interactor targeting protein hnRNP K) (PITK)	1053	FUNCTION: Putative regulatory subunit of protein phosphatase 6 (PP6) that may be involved in the recognition of phosphoprotein substrates. Involved in the PP6-mediated dephosphorylation of NFKBIE opposing its degradation in response to TNF-alpha. Selectively inhibits the phosphatase activity of PPP1C. Targets PPP1C to modulate HNRPK phosphorylation. {ECO:0000269|PubMed:16564677, ECO:0000269|PubMe…	R-HSA-204005;	NAF:167, 787,
Q8N6D5	ANR29_HUMAN	ANKRD29	Ankyrin repeat domain-containing protein 29	301			LFF:83,
Q8N7Z5	ANR31_HUMAN	ANKRD31	Putative ankyrin repeat domain-containing protein 31	1873			NIF:486, NFR:431, NFK:929
Q6AI12	ANR40_HUMAN	ANKRD40	Ankyrin repeat domain-containing protein 40	368			FFF:248, NDF:275, NNF:342,
Q8N8A2	ANR44_HUMAN	ANKRD44	Serine/threonine-protein phosphatase 6 regulatory ankyrin repeat subunit B (PP6-ARS-B) (Serine/threonine-protein phosphatase 6 regulatory subunit ARS-B) (Ankyrin repeat domain-containing protein 44)	993	FUNCTION: Putative regulatory subunit of protein phosphatase 6 (PP6) that may be involved in the recognition of phosphoprotein substrates.		NAF:167,
Q5TZF3	ANR45_HUMAN	ANKRD45	Ankyrin repeat domain-containing protein 45	266			NFR:140,
Q9ULJ7	ANR50_HUMAN	ANKRD50 KIAA1223	Ankyrin repeat domain-containing protein 50	1429	FUNCTION: Involved in the endosome-to-plasma membrane trafficking and recycling of SNX27-retromer-dependent cargo proteins, such as GLUT1 (PubMed:25278552).		NFI:316,
Q8NB46	ANR52_HUMAN	ANKRD52	Serine/threonine-protein phosphatase 6 regulatory ankyrin repeat subunit C (PP6-ARS-C) (Serine/threonine-protein phosphatase 6 regulatory subunit ARS-C) (Ankyrin repeat domain-containing protein 52)	1076	FUNCTION: Putative regulatory subunit of protein phosphatase 6 (PP6) that may be involved in the recognition of phosphoprotein substrates.		NAF:236,
Q3KP44	ANR55_HUMAN	ANKRD55	Ankyrin repeat domain-containing protein 55	614			NNF:444,
A6NC57	ANR62_HUMAN	ANKRD62	Ankyrin repeat domain-containing protein 62	917			NFH:547,
B4E2M5	ANR66_HUMAN	ANKRD66	Ankyrin repeat domain-containing protein 66	251			DFF:162,
Q7Z6G8	ANS1B_HUMAN	ANKS1B	Ankyrin repeat and sterile alpha motif domain-containing protein 1B (Amyloid-beta protein intracellular domain-associated protein 1) (AIDA-1) (E2A-PBX1-associated protein) (EB-1)	1248	FUNCTION: Isoform 2 may participate in the regulation of nucleoplasmic coilin protein interactions in neuronal and transformed cells.; FUNCTION: Isoform 3 can regulate global protein synthesis by altering nucleolar numbers. {ECO:0000250, ECO:0000269|PubMed:15347684, ECO:0000269|PubMed:15862129}.; FUNCTION: Isoform 4 may play a role as a modulator of APP processing. Overexpression can down-regulat…		NYF:1006,
Q8N8V4	ANS4B_HUMAN	ANKS4B HARP	Ankyrin repeat and SAM domain-containing protein 4B (Harmonin-interacting ankyrin repeat-containing protein) (Harp)	417	FUNCTION: As part of the intermicrovillar adhesion complex/IMAC plays a role in epithelial brush border differentiation, controlling microvilli organization and length. Plays a role in assembly of the complex (PubMed:26812018). May play a role in cellular response to endoplasmic reticulum stress (By similarity). {ECO:0000250|UniProtKB:Q8K3X6, ECO:0000269|PubMed:26812018}.		NIF:90,
P01008	ANT3_HUMAN	SERPINC1 AT3 PRO0309	Antithrombin-III (ATIII) (Serpin C1)	464	FUNCTION: Most important serine protease inhibitor in plasma that regulates the blood coagulation cascade. AT-III inhibits thrombin, matriptase-3/TMPRSS7, as well as factors IXa, Xa and XIa. Its inhibitory activity is greatly enhanced in the presence of heparin. {ECO:0000269|PubMed:15853774}.	R-HSA-140837;R-HSA-140875;R-HSA-381426;R-HSA-8957275;	FFF:153, NIF:107,
Q9H6X2	ANTR1_HUMAN	ANTXR1 ATR TEM8	Anthrax toxin receptor 1 (Tumor endothelial marker 8)	564	FUNCTION: Plays a role in cell attachment and migration. Interacts with extracellular matrix proteins and with the actin cytoskeleton. Mediates adhesion of cells to type 1 collagen and gelatin, reorganization of the actin cytoskeleton and promotes cell spreading. Plays a role in the angiogenic response of cultured umbilical vein endothelial cells. {ECO:0000269|PubMed:15777794, ECO:0000269|PubMed:…	R-HSA-5210891;	LFF:157,
Q9UJ72	ANX10_HUMAN	ANXA10 ANX14	Annexin A10 (Annexin-10) (Annexin-14)	324			NFA:303,
P07355	ANXA2_HUMAN	ANXA2 ANX2 ANX2L4 CAL1H LPC2D	Annexin A2 (Annexin II) (Annexin-2) (Calpactin I heavy chain) (Calpactin-1 heavy chain) (Chromobindin-8) (Lipocortin II) (Placental anticoagulant protein IV) (PAP-IV) (Protein I) (p36)	339	FUNCTION: Calcium-regulated membrane-binding protein whose affinity for calcium is greatly enhanced by anionic phospholipids. It binds two calcium ions with high affinity. May be involved in heat-stress response. Inhibits PCSK9-enhanced LDLR degradation, probably reduces PCSK9 protein levels via a translational mechanism but also competes with LDLR for binding with PCSK9 (PubMed:18799458, PubMed:…	R-HSA-445355;R-HSA-6798695;R-HSA-75205;R-HSA-8950505;	NAF:254,
P08758	ANXA5_HUMAN	ANXA5 ANX5 ENX2 PP4	Annexin A5 (Anchorin CII) (Annexin V) (Annexin-5) (Calphobindin I) (CBP-I) (Endonexin II) (Lipocortin V) (Placental anticoagulant protein 4) (PP4) (Placental anticoagulant protein I) (PAP-I) (Thromboplastin inhibitor) (Vascular anticoagulant-alpha) (VAC-alpha)	320	FUNCTION: This protein is an anticoagulant protein that acts as an indirect inhibitor of the thromboplastin-specific complex, which is involved in the blood coagulation cascade.	R-HSA-114608;	NFA:291,
P08133	ANXA6_HUMAN	ANXA6 ANX6	Annexin A6 (67 kDa calelectrin) (Annexin VI) (Annexin-6) (Calphobindin-II) (CPB-II) (Chromobindin-20) (Lipocortin VI) (Protein III) (p68) (p70)	673	FUNCTION: May associate with CD21. May regulate the release of Ca(2+) from intracellular stores.	R-HSA-445355;	LFF:602, QFF:330, NDF:361,
P19801	AOC1_HUMAN	AOC1 ABP1 DAO1	Amiloride-sensitive amine oxidase [copper-containing] (DAO) (Diamine oxidase) (EC 1.4.3.22) (Amiloride-binding protein 1) (Amine oxidase copper domain-containing protein 1) (Histaminase) (Kidney amine oxidase) (KAO)	751	FUNCTION: Catalyzes the degradation of compounds such as putrescine, histamine, spermine, and spermidine, substances involved in allergic and immune responses, cell proliferation, tissue differentiation, tumor formation, and possibly apoptosis. Placental DAO is thought to play a role in the regulation of the female reproductive function.	R-HSA-211945;R-HSA-6798695;	NFF:700, QFF:164, NFY:440, NFK:434
O75106	AOC2_HUMAN	AOC2	Retina-specific copper amine oxidase (RAO) (EC 1.4.3.21) (Amine oxidase [copper-containing]) (Semicarbazide-sensitive amine oxidase) (SSAO)	756	FUNCTION: Has a monoamine oxidase activity with substrate specificity for 2-phenylethylamine and tryptamine. May play a role in adipogenesis. May be a critical modulator of signal transmission in retina. {ECO:0000269|PubMed:17400359, ECO:0000269|PubMed:19588076}.	R-HSA-211945;	NFF:705, NHF:443,
Q16853	AOC3_HUMAN	AOC3 VAP1	Membrane primary amine oxidase (EC 1.4.3.21) (Copper amine oxidase) (HPAO) (Semicarbazide-sensitive amine oxidase) (SSAO) (Vascular adhesion protein 1) (VAP-1)	763	FUNCTION: Cell adhesion protein that participates in lymphocyte extravasation and recirculation by mediating the binding of lymphocytes to peripheral lymph node vascular endothelial cells in an L-selectin-independent fashion. Has semicarbazide-sensitive (SSAO) monoamine oxidase activity. May play a role in adipogenesis. {ECO:0000269|PubMed:17400359, ECO:0000269|PubMed:19588076, ECO:0000269|PubMed…	R-HSA-211945;	NFF:709,
P27338	AOFB_HUMAN	MAOB	Amine oxidase [flavin-containing] B (EC 1.4.3.4) (Monoamine oxidase type B) (MAO-B)	520	FUNCTION: Catalyzes the oxidative deamination of biogenic and xenobiotic amines and has important functions in the metabolism of neuroactive and vasoactive amines in the central nervous system and peripheral tissues. MAOB preferentially degrades benzylamine and phenylethylamine.	R-HSA-141333;	NNF:116, NFW:117,
O60641	AP180_HUMAN	SNAP91 KIAA0656	Clathrin coat assembly protein AP180 (91 kDa synaptosomal-associated protein) (Clathrin coat-associated protein AP180) (Phosphoprotein F1-20)	907	FUNCTION: Adaptins are components of the adapter complexes which link clathrin to receptors in coated vesicles. Clathrin-associated protein complexes are believed to interact with the cytoplasmic tails of membrane proteins, leading to their selection and concentration. Binding of AP180 to clathrin triskelia induces their assembly into 60-70 nm coats (By similarity). {ECO:0000250}.	R-HSA-8856825;R-HSA-8856828;	KFF:221,
Q63HQ0	AP1AR_HUMAN	AP1AR C4orf16 PRO0971	AP-1 complex-associated regulatory protein (2c18) (Adaptor-related protein complex 1-associated regulatory protein) (Gamma-1-adaptin brefeldin A resistance protein) (GBAR) (Gamma-BAR) (Gamma-A1-adaptin and kinesin interactor) (Gadkin)	302	FUNCTION: Necessary for adaptor protein complex 1 (AP-1)-dependent transport between the trans-Golgi network and endosomes. Regulates the membrane association of AP1G1/gamma1-adaptin, one of the subunits of the AP-1 adaptor complex. The direct interaction with AP1G1/gamma1-adaptin attenuates the release of the AP-1 complex from membranes. Regulates endosomal membrane traffic via association with …		NDF:262,
Q10567	AP1B1_HUMAN	AP1B1 ADTB1 BAM22 CLAPB2	AP-1 complex subunit beta-1 (Adaptor protein complex AP-1 subunit beta-1) (Adaptor-related protein complex 1 subunit beta-1) (Beta-1-adaptin) (Beta-adaptin 1) (Clathrin assembly protein complex 1 beta large chain) (Golgi adaptor HA1/AP1 adaptin beta subunit)	949	FUNCTION: Subunit of clathrin-associated adaptor protein complex 1 that plays a role in protein sorting in the late-Golgi/trans-Golgi network (TGN) and/or endosomes. The AP complexes mediate both the recruitment of clathrin to membranes and the recognition of sorting signals within the cytosolic tails of transmembrane cargo molecules.	R-HSA-164940;R-HSA-2132295;R-HSA-432720;R-HSA-432722;	NIF:881,
O43747	AP1G1_HUMAN	AP1G1 ADTG CLAPG1	AP-1 complex subunit gamma-1 (Adaptor protein complex AP-1 subunit gamma-1) (Adaptor-related protein complex 1 subunit gamma-1) (Clathrin assembly protein complex 1 gamma-1 large chain) (Gamma1-adaptin) (Golgi adaptor HA1/AP1 adaptin subunit gamma-1)	822	FUNCTION: Subunit of clathrin-associated adaptor protein complex 1 that plays a role in protein sorting in the late-Golgi/trans-Golgi network (TGN) and/or endosomes. The AP complexes mediate both the recruitment of clathrin to membranes and the recognition of sorting signals within the cytosolic tails of transmembrane cargo molecules.	R-HSA-164940;R-HSA-2132295;R-HSA-432720;R-HSA-432722;	NNF:814,
O95782	AP2A1_HUMAN	AP2A1 ADTAA CLAPA1	AP-2 complex subunit alpha-1 (100 kDa coated vesicle protein A) (Adaptor protein complex AP-2 subunit alpha-1) (Adaptor-related protein complex 2 subunit alpha-1) (Alpha-adaptin A) (Alpha1-adaptin) (Clathrin assembly protein complex 2 alpha-A large chain) (Plasma membrane adaptor HA2/AP2 adaptin alpha A subunit)	977	FUNCTION: Component of the adaptor protein complex 2 (AP-2). Adaptor protein complexes function in protein transport via transport vesicles in different membrane traffic pathways. Adaptor protein complexes are vesicle coat components and appear to be involved in cargo selection and vesicle formation. AP-2 is involved in clathrin-dependent endocytosis in which cargo proteins are incorporated into …	R-HSA-167590;R-HSA-177504;R-HSA-182218;R-HSA-2132295;R-HSA-3928665;R-HSA-416993;R-HSA-437239;R-HSA-5099900;R-HSA-5140745;R-HSA-8856825;R-HSA-8856828;R-HSA-8866427;R-HSA-8964038;	DFF:874, KFF:863,
O94973	AP2A2_HUMAN	AP2A2 ADTAB CLAPA2 HIP9 HYPJ KIAA0899	AP-2 complex subunit alpha-2 (100 kDa coated vesicle protein C) (Adaptor protein complex AP-2 subunit alpha-2) (Adaptor-related protein complex 2 subunit alpha-2) (Alpha-adaptin C) (Alpha2-adaptin) (Clathrin assembly protein complex 2 alpha-C large chain) (Huntingtin yeast partner J) (Huntingtin-interacting protein 9) (HIP-9) (Huntingtin-interacting protein J) (Plasma membrane adaptor HA2/AP2 ada…	939	FUNCTION: Component of the adaptor protein complex 2 (AP-2). Adaptor protein complexes function in protein transport via transport vesicles in different membrane traffic pathways. Adaptor protein complexes are vesicle coat components and appear to be involved in cargo selection and vesicle formation. AP-2 is involved in clathrin-dependent endocytosis in which cargo proteins are incorporated into …	R-HSA-167590;R-HSA-177504;R-HSA-182218;R-HSA-2132295;R-HSA-3928665;R-HSA-416993;R-HSA-437239;R-HSA-5099900;R-HSA-5140745;R-HSA-6798695;R-HSA-8856825;R-HSA-8856828;R-HSA-8866427;R-HSA-8964038;	DFF:836, KFF:825, NIF:853, NFA:705,
P63010	AP2B1_HUMAN	AP2B1 ADTB2 CLAPB1	AP-2 complex subunit beta (AP105B) (Adaptor protein complex AP-2 subunit beta) (Adaptor-related protein complex 2 subunit beta) (Beta-2-adaptin) (Beta-adaptin) (Clathrin assembly protein complex 2 beta large chain) (Plasma membrane adaptor HA2/AP2 adaptin beta subunit)	937	FUNCTION: Component of the adaptor protein complex 2 (AP-2). Adaptor protein complexes function in protein transport via transport vesicles in different membrane traffic pathways. Adaptor protein complexes are vesicle coat components and appear to be involved in cargo selection and vesicle formation. AP-2 is involved in clathrin-dependent endocytosis in which cargo proteins are incorporated into …	R-HSA-167590;R-HSA-177504;R-HSA-182218;R-HSA-2132295;R-HSA-3928665;R-HSA-416993;R-HSA-437239;R-HSA-5099900;R-HSA-5140745;R-HSA-8856825;R-HSA-8856828;R-HSA-8866427;R-HSA-8964038;	NAF:579,
Q96CW1	AP2M1_HUMAN	AP2M1 CLAPM1 KIAA0109	AP-2 complex subunit mu (AP-2 mu chain) (Adaptin-mu2) (Adaptor protein complex AP-2 subunit mu) (Adaptor-related protein complex 2 subunit mu) (Clathrin assembly protein complex 2 mu medium chain) (Clathrin coat assembly protein AP50) (Clathrin coat-associated protein AP50) (HA2 50 kDa subunit) (Plasma membrane adaptor AP-2 50 kDa protein)	435	FUNCTION: Component of the adaptor protein complex 2 (AP-2). Adaptor protein complexes function in protein transport via transport vesicles in different membrane traffic pathways. Adaptor protein complexes are vesicle coat components and appear to be involved in cargo selection and vesicle formation. AP-2 is involved in clathrin-dependent endocytosis in which cargo proteins are incorporated into …	R-HSA-164939;R-HSA-167590;R-HSA-177504;R-HSA-182218;R-HSA-190873;R-HSA-196025;R-HSA-2132295;R-HSA-3928665;R-HSA-416993;R-HSA-437239;R-HSA-5099900;R-HSA-5140745;R-HSA-8856825;R-HSA-8856828;R-HSA-8866427;R-HSA-8964038;	NNF:103, NFK:310
P53680	AP2S1_HUMAN	AP2S1 AP17 CLAPS2	AP-2 complex subunit sigma (Adaptor protein complex AP-2 subunit sigma) (Adaptor-related protein complex 2 subunit sigma) (Clathrin assembly protein 2 sigma small chain) (Clathrin coat assembly protein AP17) (Clathrin coat-associated protein AP17) (HA2 17 kDa subunit) (Plasma membrane adaptor AP-2 17 kDa protein) (Sigma2-adaptin)	142	FUNCTION: Component of the adaptor protein complex 2 (AP-2). Adaptor protein complexes function in protein Transport via Transport vesicles in different membrane traffic pathways. Adaptor protein complexes are vesicle coat components and appear to be involved in cargo selection and vesicle formation. AP-2 is involved in clathrin-dependent endocytosis in which cargo proteins are incorporated into …	R-HSA-167590;R-HSA-177504;R-HSA-182218;R-HSA-2132295;R-HSA-3928665;R-HSA-416993;R-HSA-437239;R-HSA-5099900;R-HSA-5140745;R-HSA-8856825;R-HSA-8856828;R-HSA-8866427;R-HSA-8964038;	NFY:106, NFK:54
O00203	AP3B1_HUMAN	AP3B1 ADTB3A	AP-3 complex subunit beta-1 (Adaptor protein complex AP-3 subunit beta-1) (Adaptor-related protein complex 3 subunit beta-1) (Beta-3A-adaptin) (Clathrin assembly protein complex 3 beta-1 large chain)	1094	FUNCTION: Subunit of non-clathrin- and clathrin-associated adaptor protein complex 3 (AP-3) that plays a role in protein sorting in the late-Golgi/trans-Golgi network (TGN) and/or endosomes. The AP complexes mediate both the recruitment of clathrin to membranes and the recognition of sorting signals within the cytosolic tails of transmembrane cargo molecules. AP-3 appears to be involved in the so…	R-HSA-432722;R-HSA-6802952;	NFY:272,
O14617	AP3D1_HUMAN	AP3D1 PRO0039	AP-3 complex subunit delta-1 (AP-3 complex subunit delta) (Adaptor-related protein complex 3 subunit delta-1) (Delta-adaptin)	1153	FUNCTION: Part of the AP-3 complex, an adaptor-related complex which is not clathrin-associated. The complex is associated with the Golgi region as well as more peripheral structures. It facilitates the budding of vesicles from the Golgi membrane and may be directly involved in trafficking to lysosomes. Involved in process of CD8+ T-cell and NK cell degranulation (PubMed:26744459). In concert wit…		LFF:224,
Q9Y2T2	AP3M1_HUMAN	AP3M1	AP-3 complex subunit mu-1 (AP-3 adaptor complex mu3A subunit) (Adaptor-related protein complex 3 subunit mu-1) (Mu-adaptin 3A) (Mu3A-adaptin)	418	FUNCTION: Part of the AP-3 complex, an adaptor-related complex which is not clathrin-associated. The complex is associated with the Golgi region as well as more peripheral structures. It facilitates the budding of vesicles from the Golgi membrane and may be directly involved in trafficking to lysosomes. In concert with the BLOC-1 complex, AP-3 is required to target cargos into vesicles assembled …	R-HSA-390471;	LFF:64, NFR:256,
P53677	AP3M2_HUMAN	AP3M2	AP-3 complex subunit mu-2 (Adaptor-related protein complex 3 subunit mu-2) (Clathrin assembly protein assembly protein complex 3 mu-2 medium chain) (Clathrin coat assembly protein AP47 homolog 2) (Clathrin coat-associated protein AP47 homolog 2) (Golgi adaptor AP-1 47 kDa protein homolog 2) (HA1 47 kDa subunit homolog 2) (Mu3B-adaptin) (P47B)	418	FUNCTION: Part of the AP-3 complex, an adaptor-related complex which is not clathrin-associated. The complex is associated with the Golgi region as well as more peripheral structures. It facilitates the budding of vesicles from the Golgi membrane and may be directly involved in trafficking to lysosomes. In concert with the BLOC-1 complex, AP-3 is required to target cargos into vesicles assembled …		NFR:256,
Q9Y6B7	AP4B1_HUMAN	AP4B1	AP-4 complex subunit beta-1 (AP-4 adaptor complex subunit beta) (Adaptor-related protein complex 4 subunit beta-1) (Beta subunit of AP-4) (Beta4-adaptin)	739	FUNCTION: Component of the adaptor protein complex 4 (AP-4). Adaptor protein complexes are vesicle coat components involved both in vesicle formation and cargo selection. They control the vesicular transport of proteins in different trafficking pathways (PubMed:10066790, PubMed:10436028). AP-4 forms a non clathrin-associated coat on vesicles departing the trans-Golgi network (TGN) and may be invo…	R-HSA-432720;R-HSA-432722;	KFF:317,
Q9UPM8	AP4E1_HUMAN	AP4E1	AP-4 complex subunit epsilon-1 (AP-4 adaptor complex subunit epsilon) (Adaptor-related protein complex 4 subunit epsilon-1) (Epsilon subunit of AP-4) (Epsilon-adaptin)	1137	FUNCTION: Component of the adaptor protein complex 4 (AP-4). Adaptor protein complexes are vesicle coat components involved both in vesicle formation and cargo selection. They control the vesicular transport of proteins in different trafficking pathways (PubMed:10066790, PubMed:10436028). AP-4 forms a non clathrin-associated coat on vesicles departing the trans-Golgi network (TGN) and may be invo…	R-HSA-432720;R-HSA-432722;	NNF:468, NFK:966
O00189	AP4M1_HUMAN	AP4M1 MUARP2	AP-4 complex subunit mu-1 (AP-4 adaptor complex mu subunit) (Adaptor-related protein complex 4 subunit mu-1) (Mu subunit of AP-4) (Mu-adaptin-related protein 2) (mu-ARP2) (Mu4-adaptin) (mu4)	453	FUNCTION: Component of the adaptor protein complex 4 (AP-4). Adaptor protein complexes are vesicle coat components involved both in vesicle formation and cargo selection. They control the vesicular transport of proteins in different trafficking pathways (PubMed:10436028, PubMed:11139587, PubMed:10066790, PubMed:11802162, PubMed:20230749). AP-4 forms a non clathrin-associated coat on vesicles depa…	R-HSA-432720;	QFF:4, NFI:132,
Q9Y587	AP4S1_HUMAN	AP4S1	AP-4 complex subunit sigma-1 (AP-4 adaptor complex subunit sigma-1) (Adaptor-related protein complex 4 subunit sigma-1) (Sigma-1 subunit of AP-4) (Sigma-4-adaptin) (Sigma4-adaptin)	144	FUNCTION: Component of the adaptor protein complex 4 (AP-4). Adaptor protein complexes are vesicle coat components involved both in vesicle formation and cargo selection. They control the vesicular transport of proteins in different trafficking pathways (PubMed:10066790, PubMed:10436028). AP-4 forms a non clathrin-associated coat on vesicles departing the trans-Golgi network (TGN) and may be invo…	R-HSA-432720;	KFF:3,
Q2VPB7	AP5B1_HUMAN	AP5B1 PP1030	AP-5 complex subunit beta-1 (Adaptor-related protein complex 5 beta subunit) (Beta5)	878	FUNCTION: As part of AP-5, a probable fifth adaptor protein complex it may be involved in endosomal transport. {ECO:0000269|PubMed:22022230}.		NFA:762,
Q9H0R1	AP5M1_HUMAN	AP5M1 C14orf108 MUDENG	AP-5 complex subunit mu-1 (Adaptor-related protein complex 5 subunit mu-1) (Mu5) (Mu-2-related death-inducing protein) (MuD) (Putative HIV-1 infection-related protein)	490	FUNCTION: As part of AP-5, a probable fifth adaptor protein complex it may be involved in endosomal transport. According to PubMed:18395520, it may play a role in cell death. {ECO:0000269|PubMed:18395520, ECO:0000269|PubMed:22022230}.		NNF:349, NFA:185,
O43299	AP5Z1_HUMAN	AP5Z1 KIAA0415 SPG48	AP-5 complex subunit zeta-1 (Adaptor-related protein complex 5 zeta subunit) (Zeta5)	807	FUNCTION: As part of AP-5, a probable fifth adaptor protein complex it may be involved in endosomal transport. According to PubMed:20613862 it is a putative helicase required for efficient homologous recombination DNA double-strand break repair. {ECO:0000269|PubMed:20613862, ECO:0000269|PubMed:22022230}.		DFF:221, KFF:669,
O14727	APAF_HUMAN	APAF1 KIAA0413	Apoptotic protease-activating factor 1 (APAF-1)	1248	FUNCTION: Oligomeric Apaf-1 mediates the cytochrome c-dependent autocatalytic activation of pro-caspase-9 (Apaf-3), leading to the activation of caspase-3 and apoptosis. This activation requires ATP. Isoform 6 is less effective in inducing apoptosis. {ECO:0000269|PubMed:10393175, ECO:0000269|PubMed:12804598}.	R-HSA-111458;R-HSA-111459;R-HSA-6798695;R-HSA-6803207;R-HSA-8953750;	QFF:785,
O00213	APBB1_HUMAN	APBB1 FE65 RIR	Amyloid-beta A4 precursor protein-binding family B member 1 (Protein Fe65)	710	FUNCTION: Transcription coregulator that can have both coactivator and corepressor functions. Adapter protein that forms a transcriptionally active complex with the gamma-secretase-derived amyloid precursor protein (APP) intracellular domain. Plays a central role in the response to DNA damage by translocating to the nucleus and inducing apoptosis. May act by specifically recognizing and binding h…	R-HSA-5693565;	NAF:247,
P25054	APC_HUMAN	APC DP2.5	Adenomatous polyposis coli protein (Protein APC) (Deleted in polyposis 2.5)	2843	FUNCTION: Tumor suppressor. Promotes rapid degradation of CTNNB1 and participates in Wnt signaling as a negative regulator. APC activity is correlated with its phosphorylation state. Activates the GEF activity of SPATA13 and ARHGEF4. Plays a role in hepatocyte growth factor (HGF)-induced cell migration. Required for MMP9 up-regulation via the JNK signaling pathway in colorectal tumor cells. Acts …	R-HSA-111465;R-HSA-195253;R-HSA-196299;R-HSA-3769402;R-HSA-4641262;R-HSA-5339716;R-HSA-5358747;R-HSA-5358749;R-HSA-5358751;R-HSA-5358752;R-HSA-5467333;R-HSA-5467337;R-HSA-5467340;R-HSA-5467348;R-HSA-5689896;	NFA:1953,
Q9H1A4	APC1_HUMAN	ANAPC1 TSG24	Anaphase-promoting complex subunit 1 (APC1) (Cyclosome subunit 1) (Mitotic checkpoint regulator) (Testis-specific gene 24 protein)	1944	FUNCTION: Component of the anaphase promoting complex/cyclosome (APC/C), a cell cycle-regulated E3 ubiquitin ligase that controls progression through mitosis and the G1 phase of the cell cycle. The APC/C complex acts by mediating ubiquitination and subsequent degradation of target proteins: it mainly mediates the formation of 'Lys-11'-linked polyubiquitin chains and, to a lower extent, the format…	R-HSA-141430;R-HSA-174048;R-HSA-174084;R-HSA-174154;R-HSA-174178;R-HSA-174184;R-HSA-176407;R-HSA-176408;R-HSA-176409;R-HSA-176412;R-HSA-179409;R-HSA-2467813;R-HSA-2559582;R-HSA-69017;R-HSA-983168;	NFY:3,
Q9UM13	APC10_HUMAN	ANAPC10 APC10	Anaphase-promoting complex subunit 10 (APC10) (Cyclosome subunit 10)	185	FUNCTION: Component of the anaphase promoting complex/cyclosome (APC/C), a cell cycle-regulated E3 ubiquitin ligase that controls progression through mitosis and the G1 phase of the cell cycle. The APC/C complex acts by mediating ubiquitination and subsequent degradation of target proteins: it mainly mediates the formation of 'Lys-11'-linked polyubiquitin chains and, to a lower extent, the format…	R-HSA-141430;R-HSA-174048;R-HSA-174084;R-HSA-174154;R-HSA-174178;R-HSA-174184;R-HSA-176407;R-HSA-176408;R-HSA-176409;R-HSA-176412;R-HSA-179409;R-HSA-2467813;R-HSA-2559582;R-HSA-69017;R-HSA-983168;	NNF:100, NFH:101,
Q9UJX5	APC4_HUMAN	ANAPC4 APC4	Anaphase-promoting complex subunit 4 (APC4) (Cyclosome subunit 4)	808	FUNCTION: Component of the anaphase promoting complex/cyclosome (APC/C), a cell cycle-regulated E3 ubiquitin ligase that controls progression through mitosis and the G1 phase of the cell cycle. The APC/C complex acts by mediating ubiquitination and subsequent degradation of target proteins: it mainly mediates the formation of 'Lys-11'-linked polyubiquitin chains and, to a lower extent, the format…	R-HSA-141430;R-HSA-174048;R-HSA-174084;R-HSA-174154;R-HSA-174178;R-HSA-174184;R-HSA-176407;R-HSA-176408;R-HSA-176409;R-HSA-176412;R-HSA-179409;R-HSA-2467813;R-HSA-2559582;R-HSA-69017;R-HSA-983168;	NFK:413
Q9UJX4	APC5_HUMAN	ANAPC5 APC5	Anaphase-promoting complex subunit 5 (APC5) (Cyclosome subunit 5)	755	FUNCTION: Component of the anaphase promoting complex/cyclosome (APC/C), a cell cycle-regulated E3 ubiquitin ligase that controls progression through mitosis and the G1 phase of the cell cycle. The APC/C complex acts by mediating ubiquitination and subsequent degradation of target proteins: it mainly mediates the formation of 'Lys-11'-linked polyubiquitin chains and, to a lower extent, the format…	R-HSA-141430;R-HSA-174048;R-HSA-174084;R-HSA-174154;R-HSA-174178;R-HSA-174184;R-HSA-176407;R-HSA-176408;R-HSA-176409;R-HSA-176412;R-HSA-179409;R-HSA-2467813;R-HSA-2559582;R-HSA-69017;R-HSA-983168;	QFF:110, NYF:699,
Q8J025	APCD1_HUMAN	APCDD1 DRAPC1 FP7019	Protein APCDD1 (Adenomatosis polyposis coli down-regulated 1 protein)	514	FUNCTION: Negative regulator of the Wnt signaling pathway. Inhibits Wnt signaling in a cell-autonomous manner and functions upstream of beta-catenin. May act via its interaction with Wnt and LRP proteins. May play a role in colorectal tumorigenesis. {ECO:0000269|PubMed:12384519, ECO:0000269|PubMed:20393562}.		NFA:203,
Q9UBZ4	APEX2_HUMAN	APEX2 APE2 APEXL2 XTH2	DNA-(apurinic or apyrimidinic site) lyase 2 (EC 3.1.-.-) (EC 4.2.99.18) (AP endonuclease XTH2) (APEX nuclease 2) (APEX nuclease-like 2) (Apurinic-apyrimidinic endonuclease 2) (AP endonuclease 2)	518	FUNCTION: Function as a weak apurinic/apyrimidinic (AP) endodeoxyribonuclease in the DNA base excision repair (BER) pathway of DNA lesions induced by oxidative and alkylating agents. Initiates repair of AP sites in DNA by catalyzing hydrolytic incision of the phosphodiester backbone immediately adjacent to the damage, generating a single-strand break with 5'-deoxyribose phosphate and 3'-hydroxyl …		NFF:510,
Q8WW43	APH1B_HUMAN	APH1B PSFL UNQ688/PRO1328	Gamma-secretase subunit APH-1B (APH-1b) (Aph-1beta) (Presenilin-stabilization factor-like)	257	FUNCTION: Probable subunit of the gamma-secretase complex, an endoprotease complex that catalyzes the intramembrane cleavage of integral proteins such as Notch receptors and APP (amyloid-beta precursor protein). It probably represents a stabilizing cofactor for the presenilin homodimer that promotes the formation of a stable complex. Probably present in a minority of gamma-secretase complexes com…	R-HSA-1251985;R-HSA-193692;R-HSA-205043;R-HSA-2122948;R-HSA-2644606;R-HSA-2894862;R-HSA-2979096;R-HSA-3928665;R-HSA-9013507;R-HSA-9013700;R-HSA-9017802;	QFF:154,
Q9BZZ5	API5_HUMAN	API5 MIG8	Apoptosis inhibitor 5 (API-5) (Antiapoptosis clone 11 protein) (AAC-11) (Cell migration-inducing gene 8 protein) (Fibroblast growth factor 2-interacting factor) (FIF) (Protein XAGL)	524	FUNCTION: Antiapoptotic factor that may have a role in protein assembly. Negatively regulates ACIN1. By binding to ACIN1, it suppresses ACIN1 cleavage from CASP3 and ACIN1-mediated DNA fragmentation. Also known to efficiently suppress E2F1-induced apoptosis. Its depletion enhances the cytotoxic action of the chemotherapeutic drugs. {ECO:0000269|PubMed:10780674, ECO:0000269|PubMed:17112319, ECO:00…		KFF:51,
P35414	APJ_HUMAN	APLNR AGTRL1 APJ	Apelin receptor (Angiotensin receptor-like 1) (G-protein coupled receptor APJ) (G-protein coupled receptor HG11)	380	FUNCTION: Receptor for apelin receptor early endogenous ligand (APELA) and apelin (APLN) hormones coupled to G proteins that inhibit adenylate cyclase activity (PubMed:11090199, PubMed:25639753, PubMed:28137936). Plays a key role in early development such as gastrulation, blood vessels formation and heart morphogenesis by acting as a receptor for APELA hormone (By similarity). May promote angiobl…	R-HSA-375276;R-HSA-418594;	NIF:289,
Q96LR9	APLD1_HUMAN	APOLD1 VERGE	Apolipoprotein L domain-containing protein 1 (Vascular early response gene protein)	279	FUNCTION: May be involved in angiogenesis. May play a role in activity-dependent changes of brain vasculature. May affect blood-brain permeability. {ECO:0000269|PubMed:15102925}.		LFF:277,
Q06481	APLP2_HUMAN	APLP2 APPL2	Amyloid-like protein 2 (APLP-2) (APPH) (Amyloid protein homolog) (CDEI box-binding protein) (CDEBP)	763	FUNCTION: May play a role in the regulation of hemostasis. The soluble form may have inhibitory properties towards coagulation factors. May interact with cellular G-protein signaling pathways. May bind to the DNA 5'-GTCACATG-3'(CDEI box). Inhibits trypsin, chymotrypsin, plasmin, factor XIA and plasma and glandular kallikrein. Modulates the Cu/Zn nitric oxide-catalyzed autodegradation of GPC1 hepa…	R-HSA-114608;R-HSA-381426;R-HSA-8957275;	QFF:150, NNF:348,
P04114	APOB_HUMAN	APOB	Apolipoprotein B-100 (Apo B-100) [Cleaved into: Apolipoprotein B-48 (Apo B-48)]	4563	FUNCTION: Apolipoprotein B is a major protein constituent of chylomicrons (apo B-48), LDL (apo B-100) and VLDL (apo B-100). Apo B-100 functions as a recognition signal for the cellular binding and internalization of LDL particles by the apoB/E receptor.	R-HSA-202733;R-HSA-3000471;R-HSA-3000480;R-HSA-3000484;R-HSA-3000497;R-HSA-381426;R-HSA-432142;R-HSA-5686938;R-HSA-8856825;R-HSA-8856828;R-HSA-8866423;R-HSA-8957275;R-HSA-8963888;R-HSA-8963901;R-HSA-8964026;R-HSA-8964038;R-HSA-8964041;R-HSA-8964046;R-HSA-975634;	NFF:904, DFF:824, LFF:2844, 3037, 3576, NIF:1725, NAF:834, 2335, NDF:823, 2729, NFY:4023, NFA:1580, 3549, NFK:1728, 2632, 3439
Q96IL0	APOP1_HUMAN	APOPT1 APOP1 C14orf153	Apoptogenic protein 1, mitochondrial (APOP-1)	206	FUNCTION: Plays a role in the regulation of apoptosis. Mediates mitochondria-induced cell death in vascular smooth muscle cells through the release of cytochrome c from mitochondria, followed by the activation of the caspase cascade. {ECO:0000250|UniProtKB:Q9CQW7}.		NFA:178,
Q13794	APR_HUMAN	PMAIP1 NOXA	Phorbol-12-myristate-13-acetate-induced protein 1 (PMA-induced protein 1) (Immediate-early-response protein APR) (Protein Noxa)	54	FUNCTION: Promotes activation of caspases and apoptosis. Promotes mitochondrial membrane changes and efflux of apoptogenic proteins from the mitochondria. Contributes to p53/TP53-dependent apoptosis after radiation exposure. Promotes proteasomal degradation of MCL1. Competes with BAK1 for binding to MCL1 and can displace BAK1 from its binding site on MCL1 (By similarity). Competes with BIM/BCL2L1…	R-HSA-111448;R-HSA-111453;R-HSA-6803204;	NFR:37,
Q8IVJ8	APRG1_HUMAN	APRG1 C3orf35	AP20 region protein 1	170			NIF:66,
Q8IXF9	AQ12A_HUMAN	AQP12A AQP12 AQPX2	Aquaporin-12A (AQP-12)	295	FUNCTION: Aquaporins facilitate the transport of water and small neutral solutes across cell membranes. {ECO:0000250}.	R-HSA-432047;	FFF:10,
A6NM10	AQ12B_HUMAN	AQP12B	Aquaporin-12B (AQP-12B)	295	FUNCTION: Aquaporins facilitate the transport of water and small neutral solutes across cell membranes. {ECO:0000250}.		FFF:10,
Q96PS8	AQP10_HUMAN	AQP10	Aquaporin-10 (AQP-10) (Aquaglyceroporin-10) (Small intestine aquaporin)	301	FUNCTION: Water channel required to promote glycerol permeability and water transport across cell membranes. May contribute to water transport in the upper portion of small intestine. Isoform 2 is not permeable to urea and glycerol. {ECO:0000269|PubMed:11573934, ECO:0000269|PubMed:12084581}.	R-HSA-432047;	NFF:54,
Q8NBQ7	AQP11_HUMAN	AQP11 AQPX1 PSEC0027	Aquaporin-11 (AQP-11)	271	FUNCTION: Aquaporins facilitate the transport of water and small neutral solutes across cell membranes. {ECO:0000250}.	R-HSA-432047;	QFF:234,
O94778	AQP8_HUMAN	AQP8	Aquaporin-8 (AQP-8)	261	FUNCTION: Forms a water-specific channel; mercury-sensitive. Not permeable to glycerol or urea.	R-HSA-3299685;R-HSA-432047;	NFH:225,
O43315	AQP9_HUMAN	AQP9 SSC1	Aquaporin-9 (AQP-9) (Aquaglyceroporin-9) (Small solute channel 1)	295	FUNCTION: Forms a channel with a broad specificity. Mediates passage of a wide variety of non-charged solutes including carbamides, polyols, purines, and pyrimidines in a phloretin- and mercury-sensitive manner, whereas amino acids, cyclic sugars, Na(+), K(+), Cl(-), and deprotonated monocarboxylates are excluded. Also permeable to urea and glycerol. {ECO:0000269|PubMed:10564231}.	R-HSA-432030;R-HSA-432047;	NAF:160, NNF:241, NFW:242,
O60306	AQR_HUMAN	AQR KIAA0560	RNA helicase aquarius (EC 3.6.4.13) (Intron-binding protein of 160 kDa) (IBP160)	1485	FUNCTION: Involved in pre-mRNA splicing as component of the spliceosome (PubMed:11991638, PubMed:25599396, PubMed:28502770, PubMed:28076346). Intron-binding spliceosomal protein required to link pre-mRNA splicing and snoRNP (small nucleolar ribonucleoprotein) biogenesis (PubMed:16949364). Plays a key role in position-dependent assembly of intron-encoded box C/D small snoRNP, splicing being requir…	R-HSA-6781823;R-HSA-6781827;R-HSA-6782135;R-HSA-6782210;R-HSA-72163;	FFF:121, KFF:367, NNF:664, NFK:665
Q3SXY8	AR13B_HUMAN	ARL13B ARL2L1	ADP-ribosylation factor-like protein 13B (ADP-ribosylation factor-like protein 2-like 1) (ARL2-like protein 1)	428	FUNCTION: Cilium-specific protein required to control the microtubule-based, ciliary axoneme structure. May act by maintaining the association between IFT subcomplexes A and B. Binds GTP but is not able to hydrolyze it; the GTPase activity remains unclear. Required to pattern the neural tube. Involved in cerebral cortex development: required for the initial formation of a polarized radial glial s…	R-HSA-5624958;	NDF:403,
P10398	ARAF_HUMAN	ARAF ARAF1 PKS PKS2	Serine/threonine-protein kinase A-Raf (EC 2.7.11.1) (Proto-oncogene A-Raf) (Proto-oncogene A-Raf-1) (Proto-oncogene Pks)	606	FUNCTION: Involved in the transduction of mitogenic signals from the cell membrane to the nucleus. May also regulate the TOR signaling cascade. {ECO:0000269|PubMed:22609986}.; FUNCTION: Isoform 2: Serves as a positive regulator of myogenic differentiation by inducing cell cycle arrest, the expression of myogenin and other muscle-specific proteins, and myotube formation. {ECO:0000269|PubMed:226099…	R-HSA-5673000;R-HSA-5674135;R-HSA-5675221;R-HSA-6802946;R-HSA-6802948;R-HSA-6802949;R-HSA-6802952;R-HSA-6802955;	NIF:434,
Q6UW56	ARAID_HUMAN	ATRAID APR3 C2orf28 HSPC013 UNQ214/PRO240	All-trans retinoic acid-induced differentiation factor (Apoptosis-related protein 3) (APR-3) (p18)	229	FUNCTION: Promotes osteoblast cell differentiation and terminal mineralization. Plays a role in inducing the cell cycle arrest via inhibiting CCND1 expression in all-trans-retinoic acid (ATRA) signal pathway. {ECO:0000269|PubMed:21723284}.		NFH:88,
Q8WZ64	ARAP2_HUMAN	ARAP2 CENTD1 KIAA0580	Arf-GAP with Rho-GAP domain, ANK repeat and PH domain-containing protein 2 (Centaurin-delta-1) (Cnt-d1) (Protein PARX)	1704	FUNCTION: Phosphatidylinositol 3,4,5-trisphosphate-dependent GTPase-activating protein that modulates actin cytoskeleton remodeling by regulating ARF and RHO family members. Is activated by phosphatidylinositol 3,4,5-trisphosphate (PtdIns(3,4,5)P3) binding. Can be activated by phosphatidylinositol 3,4-bisphosphate (PtdIns(3,4,5)P2) binding, albeit with lower efficiency (By similarity). {ECO:00002…	R-HSA-194840;	NDF:764, NNF:403, NFI:788,
P25098	ARBK1_HUMAN	GRK2 ADRBK1 BARK BARK1	Beta-adrenergic receptor kinase 1 (Beta-ARK-1) (EC 2.7.11.15) (G-protein coupled receptor kinase 2)	689	FUNCTION: Specifically phosphorylates the agonist-occupied form of the beta-adrenergic and closely related receptors, probably inducing a desensitization of them. Key regulator of LPAR1 signaling. Competes with RALA for binding to LPAR1 thus affecting the signaling properties of the receptor. Desensitizes LPAR1 and LPAR2 in a phosphorylation-independent manner (PubMed:19306925, PubMed:19715378). …	R-HSA-111933;R-HSA-416476;R-HSA-418555;R-HSA-5635838;R-HSA-8856825;	NDF:189,
Q8IWT0	ARCH_HUMAN	ZBTB8OS ARCH	Protein archease (Protein ZBTB8OS) (Zinc finger and BTB domain-containing opposite strand protein 8)	167	FUNCTION: Component of the tRNA-splicing ligase complex required to facilitate the enzymatic turnover of catalytic subunit RTCB. Together with DDX1, acts by facilitating the guanylylation of RTCB, a key intermediate step in tRNA ligation. {ECO:0000269|PubMed:24870230}.	R-HSA-6784531;	NFK:120
O15033	AREL1_HUMAN	AREL1 KIAA0317	Apoptosis-resistant E3 ubiquitin protein ligase 1 (EC 2.3.2.26) (Apoptosis-resistant HECT-type E3 ubiquitin transferase 1)	823	FUNCTION: E3 ubiquitin-protein ligase which accepts ubiquitin from an E2 ubiquitin-conjugating enzyme in the form of a thioester and then directly transfers the ubiquitin to targeted substrates. Inhibits apoptosis by ubiquitinating and targeting for degradation a number of proapoptotic proteins including DIABLO/SMAC, HTRA2 and SEPT4/ARTS which are released from the mitochondrion into the cytosol …	R-HSA-983168;	NFF:444, FFF:15,
P84077	ARF1_HUMAN	ARF1	ADP-ribosylation factor 1	181	FUNCTION: GTP-binding protein that functions as an allosteric activator of the cholera toxin catalytic subunit, an ADP-ribosyltransferase. Involved in protein trafficking among different compartments. Modulates vesicle budding and uncoating within the Golgi complex. Deactivation induces the redistribution of the entire Golgi complex to the endoplasmic reticulum, suggesting a crucial role in prote…	R-HSA-1660499;R-HSA-1660514;R-HSA-167590;R-HSA-2132295;R-HSA-421837;R-HSA-432720;R-HSA-432722;R-HSA-6807878;R-HSA-6811434;R-HSA-6811438;R-HSA-8950505;	NIF:3,
P61204	ARF3_HUMAN	ARF3	ADP-ribosylation factor 3	181	FUNCTION: GTP-binding protein that functions as an allosteric activator of the cholera toxin catalytic subunit, an ADP-ribosyltransferase. Involved in protein trafficking; may modulate vesicle budding and uncoating within the Golgi apparatus.	R-HSA-1660514;R-HSA-6807878;R-HSA-6811434;	NIF:3,
Q8N6H7	ARFG2_HUMAN	ARFGAP2 ZNF289 Nbla10535	ADP-ribosylation factor GTPase-activating protein 2 (ARF GAP 2) (GTPase-activating protein ZNF289) (Zinc finger protein 289)	521	FUNCTION: GTPase-activating protein (GAP) for ADP ribosylation factor 1 (ARF1). Implicated in coatomer-mediated protein transport between the Golgi complex and the endoplasmic reticulum. Hydrolysis of ARF1-bound GTP may lead to dissociation of coatomer from Golgi-derived membranes to allow fusion with target membranes. {ECO:0000269|PubMed:17760859}.	R-HSA-6807878;R-HSA-6811434;	DFF:153,
Q9NP61	ARFG3_HUMAN	ARFGAP3 ARFGAP1	ADP-ribosylation factor GTPase-activating protein 3 (ARF GAP 3)	516	FUNCTION: GTPase-activating protein (GAP) for ADP ribosylation factor 1 (ARF1). Hydrolysis of ARF1-bound GTP may lead to dissociation of coatomer from Golgi-derived membranes to allow fusion with target membranes. {ECO:0000269|PubMed:11172815}.	R-HSA-6807878;R-HSA-6811434;	DFF:150,
P53367	ARFP1_HUMAN	ARFIP1	Arfaptin-1 (ADP-ribosylation factor-interacting protein 1)	373	FUNCTION: Putative target protein of ADP-ribosylation factor.		NFF:236,
P53365	ARFP2_HUMAN	ARFIP2 POR1	Arfaptin-2 (ADP-ribosylation factor-interacting protein 2) (Partner of RAC1) (Protein POR1)	341	FUNCTION: Putative target protein of ADP-ribosylation factor. Involved in membrane ruffling.	R-HSA-6811440;	NFF:204,
Q8N1W1	ARG28_HUMAN	ARHGEF28 KIAA1998 RGNEF	Rho guanine nucleotide exchange factor 28 (190 kDa guanine nucleotide exchange factor) (p190-RhoGEF) (p190RhoGEF) (Rho guanine nucleotide exchange factor)	1705	FUNCTION: Functions as a RHOA-specific guanine nucleotide exchange factor regulating signaling pathways downstream of integrins and growth factor receptors. Functions in axonal branching, synapse formation and dendritic morphogenesis. Functions also in focal adhesion formation, cell motility and B-lymphocytes activation. May regulate NEFL expression and aggregation and play a role in apoptosis (B…	R-HSA-3928662;	QFF:180, NFI:976,
A8MVX0	ARG33_HUMAN	ARHGEF33	Rho guanine nucleotide exchange factor 33	844	FUNCTION: May act as a guanine-nucleotide releasing factor. {ECO:0000250}.	R-HSA-193648;R-HSA-194840;R-HSA-416482;	LFF:391, NYF:77, NNF:352,
Q9HCE6	ARGAL_HUMAN	ARHGEF10L GRINCHGEF KIAA1626	Rho guanine nucleotide exchange factor 10-like protein (GrinchGEF)	1279	FUNCTION: Acts as guanine nucleotide exchange factor (GEF) for RHOA, RHOB and RHOC. {ECO:0000269|PubMed:16112081}.	R-HSA-193648;R-HSA-194840;R-HSA-416482;	NNF:415, NFK:575
A1IGU5	ARH37_HUMAN	ARHGEF37	Rho guanine nucleotide exchange factor 37	675	FUNCTION: May act as a guanine nucleotide exchange factor (GEF). {ECO:0000250}.	R-HSA-193648;R-HSA-194840;R-HSA-416482;	NIF:105,
Q8TER5	ARH40_HUMAN	ARHGEF40 SOLO	Rho guanine nucleotide exchange factor 40 (Protein SOLO)	1519	FUNCTION: May act as a guanine nucleotide exchange factor (GEF). {ECO:0000250}.	R-HSA-193648;R-HSA-194840;R-HSA-416482;	LFF:74,
Q92888	ARHG1_HUMAN	ARHGEF1	Rho guanine nucleotide exchange factor 1 (115 kDa guanine nucleotide exchange factor) (p115-RhoGEF) (p115RhoGEF) (Sub1.5)	912	FUNCTION: Seems to play a role in the regulation of RhoA GTPase by guanine nucleotide-binding alpha-12 (GNA12) and alpha-13 (GNA13) subunits. Acts as GTPase-activating protein (GAP) for GNA12 and GNA13, and as guanine nucleotide exchange factor (GEF) for RhoA GTPase. Activated G alpha 13/GNA13 stimulates the RhoGEF activity through interaction with the RGS-like domain. This GEF activity is inhibi…	R-HSA-193648;R-HSA-194840;R-HSA-416482;	NFF:243, LFF:441, 450, NIF:459,
Q9NR81	ARHG3_HUMAN	ARHGEF3	Rho guanine nucleotide exchange factor 3 (Exchange factor found in platelets and leukemic and neuronal tissues) (XPLN)	526	FUNCTION: Acts as guanine nucleotide exchange factor (GEF) for RhoA and RhoB GTPases. {ECO:0000269|PubMed:12221096}.	R-HSA-193648;R-HSA-194840;R-HSA-416482;	NFF:412,
Q9NR80	ARHG4_HUMAN	ARHGEF4 KIAA1112	Rho guanine nucleotide exchange factor 4 (APC-stimulated guanine nucleotide exchange factor 1) (Asef) (Asef1)	690	FUNCTION: Acts as guanine nucleotide exchange factor (GEF) for RHOA, RAC1 and CDC42 GTPases. Binding of APC may activate RAC1 GEF activity. The APC-ARHGEF4 complex seems to be involved in cell migration as well as in E-cadherin-mediated cell-cell adhesion. Required for MMP9 up-regulation via the JNK signaling pathway in colorectal tumor cells. Involved in tumor angiogenesis and may play a role in…	R-HSA-193648;R-HSA-194840;R-HSA-416482;	NAF:571,
Q12774	ARHG5_HUMAN	ARHGEF5 TIM	Rho guanine nucleotide exchange factor 5 (Ephexin-3) (Guanine nucleotide regulatory protein TIM) (Oncogene TIM) (Transforming immortalized mammary oncogene) (p60 TIM)	1597	FUNCTION: Guanine nucleotide exchange factor which activates Rho GTPases (PubMed:15601624). Strongly activates RHOA (PubMed:15601624). Also strongly activates RHOB, weakly activates RHOC and RHOG and shows no effect on RHOD, RHOV, RHOQ or RAC1 (By similarity). Involved in regulation of cell shape and actin cytoskeletal organization (PubMed:15601624). Plays a role in actin organization by generati…	R-HSA-193648;R-HSA-194840;R-HSA-416482;	NIF:1243, NFR:1287,
Q15052	ARHG6_HUMAN	ARHGEF6 COOL2 KIAA0006 PIXA	Rho guanine nucleotide exchange factor 6 (Alpha-Pix) (COOL-2) (PAK-interacting exchange factor alpha) (Rac/Cdc42 guanine nucleotide exchange factor 6)	776	FUNCTION: Acts as a RAC1 guanine nucleotide exchange factor (GEF).	R-HSA-193648;R-HSA-194840;R-HSA-416482;R-HSA-446388;	NDF:71, NFK:170
Q14155	ARHG7_HUMAN	ARHGEF7 COOL1 KIAA0142 P85SPR PAK3BP PIXB Nbla10314	Rho guanine nucleotide exchange factor 7 (Beta-Pix) (COOL-1) (PAK-interacting exchange factor beta) (p85)	803	FUNCTION: Acts as a RAC1 guanine nucleotide exchange factor (GEF) and can induce membrane ruffling. Functions in cell migration, attachment and cell spreading. Promotes targeting of RAC1 to focal adhesions (By similarity). May function as a positive regulator of apoptosis. Downstream of NMDA receptors and CaMKK-CaMK1 signaling cascade, promotes the formation of spines and synapses in hippocampal …	R-HSA-182971;R-HSA-193648;R-HSA-194840;R-HSA-3928664;R-HSA-416482;	NAF:544,
Q7Z628	ARHG8_HUMAN	NET1 ARHGEF8	Neuroepithelial cell-transforming gene 1 protein (Proto-oncogene p65 Net1) (Rho guanine nucleotide exchange factor 8)	596	FUNCTION: Acts as guanine nucleotide exchange factor (GEF) for RhoA GTPase. May be involved in activation of the SAPK/JNK pathway Stimulates genotoxic stress-induced RHOB activity in breast cancer cells leading to their cell death. {ECO:0000269|PubMed:21373644}.	R-HSA-193648;R-HSA-194840;R-HSA-416482;	NIF:464,
O43307	ARHG9_HUMAN	ARHGEF9 ARHDH9 KIAA0424	Rho guanine nucleotide exchange factor 9 (Collybistin) (PEM-2 homolog) (Rac/Cdc42 guanine nucleotide exchange factor 9)	516	FUNCTION: Acts as guanine nucleotide exchange factor (GEF) for CDC42. Promotes formation of GPHN clusters (By similarity). {ECO:0000250|UniProtKB:Q9QX73, ECO:0000269|PubMed:10559246}.	R-HSA-112314;R-HSA-193648;R-HSA-194840;R-HSA-416482;R-HSA-977441;	LFF:404, NAF:390,
O15013	ARHGA_HUMAN	ARHGEF10 KIAA0294	Rho guanine nucleotide exchange factor 10	1369	FUNCTION: May play a role in developmental myelination of peripheral nerves. {ECO:0000269|PubMed:14508709}.	R-HSA-193648;R-HSA-194840;R-HSA-416482;	NNF:520,
O15085	ARHGB_HUMAN	ARHGEF11 KIAA0380	Rho guanine nucleotide exchange factor 11 (PDZ-RhoGEF)	1522	FUNCTION: May play a role in the regulation of RhoA GTPase by guanine nucleotide-binding alpha-12 (GNA12) and alpha-13 (GNA13). Acts as guanine nucleotide exchange factor (GEF) for RhoA GTPase and may act as GTPase-activating protein (GAP) for GNA12 and GNA13. Involved in neurotrophin-induced neurite outgrowth. {ECO:0000269|PubMed:21670212}.	R-HSA-193648;R-HSA-194840;R-HSA-416482;R-HSA-416572;	NIF:366,
Q9NZN5	ARHGC_HUMAN	ARHGEF12 KIAA0382 LARG	Rho guanine nucleotide exchange factor 12 (Leukemia-associated RhoGEF)	1544	FUNCTION: May play a role in the regulation of RhoA GTPase by guanine nucleotide-binding alpha-12 (GNA12) and alpha-13 (GNA13). Acts as guanine nucleotide exchange factor (GEF) for RhoA GTPase and may act as GTPase-activating protein (GAP) for GNA12 and GNA13. {ECO:0000269|PubMed:11094164}.	R-HSA-193648;R-HSA-194840;R-HSA-416482;R-HSA-416572;	QFF:427,
Q96PE2	ARHGH_HUMAN	ARHGEF17 KIAA0337 TEM4	Rho guanine nucleotide exchange factor 17 (164 kDa Rho-specific guanine-nucleotide exchange factor) (p164-RhoGEF) (p164RhoGEF) (Tumor endothelial marker 4)	2063	FUNCTION: Acts as guanine nucleotide exchange factor (GEF) for RhoA GTPases. {ECO:0000269|PubMed:12071859}.	R-HSA-193648;R-HSA-194840;R-HSA-416482;	NFH:902, NFK:1808
Q96DR7	ARHGQ_HUMAN	ARHGEF26 SGEF HMFN1864	Rho guanine nucleotide exchange factor 26 (SH3 domain-containing guanine exchange factor)	871	FUNCTION: Activates RhoG GTPase by promoting the exchange of GDP by GTP. Required for the formation of membrane ruffles during macropinocytosis. Required for the formation of cup-like structures during trans-endothelial migration of leukocytes. In case of Salmonella enterica infection, activated by SopB, which induces cytoskeleton rearrangements and promotes bacterial entry. {ECO:0000269|PubMed:1…	R-HSA-193648;R-HSA-194840;R-HSA-416482;	KFF:496, NIF:508,
O14497	ARI1A_HUMAN	ARID1A BAF250 BAF250A C1orf4 OSA1 SMARCF1	AT-rich interactive domain-containing protein 1A (ARID domain-containing protein 1A) (B120) (BRG1-associated factor 250) (BAF250) (BRG1-associated factor 250a) (BAF250A) (Osa homolog 1) (hOSA1) (SWI-like protein) (SWI/SNF complex protein p270) (SWI/SNF-related, matrix-associated, actin-dependent regulator of chromatin subfamily F member 1) (hELD)	2285	FUNCTION: Involved in transcriptional activation and repression of select genes by chromatin remodeling (alteration of DNA-nucleosome topology). Component of SWI/SNF chromatin remodeling complexes that carry out key enzymatic activities, changing chromatin structure by altering DNA-histone contacts within a nucleosome in an ATP-dependent manner. Binds DNA non-specifically. Belongs to the neural p…	R-HSA-3214858;R-HSA-8939243;	NDF:1997,
O95376	ARI2_HUMAN	ARIH2 ARI2 TRIAD1 HT005	E3 ubiquitin-protein ligase ARIH2 (ARI-2) (Protein ariadne-2 homolog) (EC 2.3.2.31) (RING-type E3 ubiquitin transferase ARIH2) (Triad1 protein)	493	FUNCTION: E3 ubiquitin-protein ligase, which catalyzes ubiquitination of target proteins together with ubiquitin-conjugating enzyme E2 UBE2L3 (PubMed:16118314, PubMed:17646546, PubMed:19340006, PubMed:24076655). Acts as an atypical E3 ubiquitin-protein ligase by working together with cullin-5-RING ubiquitin ligase complex (ECS complex, also named CRL5 complex) and initiating ubiquitination of ECS…	R-HSA-983168;	NFH:97,
Q8IVW6	ARI3B_HUMAN	ARID3B BDP DRIL2	AT-rich interactive domain-containing protein 3B (ARID domain-containing protein 3B) (Bright and dead ringer protein) (Bright-like protein)	561	FUNCTION: Transcription factor which may be involved in neuroblastoma growth and malignant transformation. Favors nuclear targeting of ARID3A. {ECO:0000269|PubMed:16951138, ECO:0000269|PubMed:17400556}.		NFF:456,
Q03989	ARI5A_HUMAN	ARID5A MRF1	AT-rich interactive domain-containing protein 5A (ARID domain-containing protein 5A) (Modulator recognition factor 1) (MRF-1)	594	FUNCTION: Binds to AT-rich stretches in the modulator region upstream of the human cytomegalovirus major intermediate early gene enhancer. May act as repressor and down-regulate enhancer-dependent gene expressison (PubMed:8649988). May positively regulate chondrocyte-specific transcription such as of COL2A1 in collaboration with SOX9 and positively regulate histone H3 acetylation at chondrocyte-s…		DFF:361,
Q14865	ARI5B_HUMAN	ARID5B DESRT MRF2	AT-rich interactive domain-containing protein 5B (ARID domain-containing protein 5B) (MRF1-like protein) (Modulator recognition factor 2) (MRF-2)	1188	FUNCTION: Transcription coactivator that binds to the 5'-AATA[CT]-3' core sequence and plays a key role in adipogenesis and liver development. Acts by forming a complex with phosphorylated PHF2, which mediates demethylation at Lys-336, leading to target the PHF2-ARID5B complex to target promoters, where PHF2 mediates demethylation of dimethylated 'Lys-9' of histone H3 (H3K9me2), followed by trans…	R-HSA-3214842;	DFF:40, FFF:41, NFR:985, NFK:156
Q68CP9	ARID2_HUMAN	ARID2 BAF200 KIAA1557	AT-rich interactive domain-containing protein 2 (ARID domain-containing protein 2) (BRG1-associated factor 200) (BAF200) (Zinc finger protein with activation potential) (Zipzap/p200)	1835	FUNCTION: Involved in transcriptional activation and repression of select genes by chromatin remodeling (alteration of DNA-nucleosome topology). Required for the stability of the SWI/SNF chromatin remodeling complex SWI/SNF-B (PBAF). May be involved in targeting the complex to different genes. May be involved in regulating transcriptional activation of cardiac genes. {ECO:0000269|PubMed:16782067,…	R-HSA-3214858;R-HSA-8939243;	NHF:648,
O43488	ARK72_HUMAN	AKR7A2 AFAR AFAR1 AKR7	Aflatoxin B1 aldehyde reductase member 2 (EC 1.1.1.n11) (AFB1 aldehyde reductase 1) (AFB1-AR 1) (Aldoketoreductase 7) (Succinic semialdehyde reductase) (SSA reductase)	359	FUNCTION: Catalyzes the NADPH-dependent reduction of succinic semialdehyde to gamma-hydroxybutyrate. May have an important role in producing the neuromodulator gamma-hydroxybutyrate (GHB). Has broad substrate specificity. Has NADPH-dependent aldehyde reductase activity towards 2-carboxybenzaldehyde, 2-nitrobenzaldehyde and pyridine-2-aldehyde (in vitro). Can reduce 1,2-naphthoquinone and 9,10-phe…	R-HSA-5423646;	NYF:356,
O95154	ARK73_HUMAN	AKR7A3 AFAR2	Aflatoxin B1 aldehyde reductase member 3 (EC 1.-.-.-) (AFB1 aldehyde reductase 2) (AFB1-AR 2)	331	FUNCTION: Can reduce the dialdehyde protein-binding form of aflatoxin B1 (AFB1) to the non-binding AFB1 dialcohol. May be involved in protection of liver against the toxic and carcinogenic effects of AFB1, a potent hepatocarcinogen. {ECO:0000269|PubMed:18416522}.	R-HSA-5423646;	NYF:328,
Q8NHP1	ARK74_HUMAN	AKR7L AFAR3 AKR7A4	Aflatoxin B1 aldehyde reductase member 4 (EC 1.-.-.-) (AFB1 aldehyde reductase 3) (AFB1-AR 3) (Aldoketoreductase 7-like)	331	FUNCTION: Can reduce the dialdehyde protein-binding form of aflatoxin B1 (AFB1) to the non-binding AFB1 dialcohol. May be involved in protection of liver against the toxic and carcinogenic effects of AFB1, a potent hepatocarcinogen (By similarity). {ECO:0000250}.	R-HSA-5423646;	NYF:328, NHF:234,
Q8IVW1	ARL17_HUMAN	ARL17A ARL17P1; ARL17B ARF1P2 ARL17A PRO2667	ADP-ribosylation factor-like protein 17 (ADP-ribosylation factor 7 variant)	177	FUNCTION: GTP-binding protein that functions as an allosteric activator of the cholera toxin catalytic subunit, an ADP-ribosyltransferase. Involved in protein trafficking; may modulate vesicle budding and uncoating within the Golgi apparatus (By similarity). {ECO:0000250}.		NIF:3,
P36404	ARL2_HUMAN	ARL2	ADP-ribosylation factor-like protein 2	184	FUNCTION: Small GTP-binding protein which cycles between an inactive GDP-bound and an active GTP-bound form, and the rate of cycling is regulated by guanine nucleotide exchange factors (GEF) and GTPase-activating proteins (GAP). GTP-binding protein that does not act as an allosteric activator of the cholera toxin catalytic subunit. Regulates formation of new microtubules and centrosome integrity.…	R-HSA-389977;R-HSA-422356;	NYF:79,
P36405	ARL3_HUMAN	ARL3 ARFL3	ADP-ribosylation factor-like protein 3	182	FUNCTION: Small GTP-binding protein which cycles between an inactive GDP-bound and an active GTP-bound form, and the rate of cycling is regulated by guanine nucleotide exchange factors (GEF) and GTPase-activating proteins (GAP). Required for normal cytokinesis and cilia signaling. Requires assistance from GTPase-activating proteins (GAPs) like RP2 and PDE6D, in order to cycle between inactive GDP…	R-HSA-5624138;	NYF:80,
Q9H0F7	ARL6_HUMAN	ARL6 BBS3	ADP-ribosylation factor-like protein 6 (Bardet-Biedl syndrome 3 protein)	186	FUNCTION: Involved in membrane protein trafficking at the base of the ciliary organelle. Mediates recruitment onto plasma membrane of the BBSome complex which would constitute a coat complex required for sorting of specific membrane proteins to the primary cilia (PubMed:20603001). Together with BBS1, is necessary for correct trafficking of PKD1 to primary cilia (By similarity). Together with the …	R-HSA-5620922;	LFF:126,
Q8N2F6	ARM10_HUMAN	ARMC10 SVH PSEC0198	Armadillo repeat-containing protein 10 (Splicing variant involved in hepatocarcinogenesis protein)	343	FUNCTION: May play a role in cell survival and cell growth. May suppress the transcriptional activity of p53/TP53. {ECO:0000269|PubMed:12839973, ECO:0000269|PubMed:17904127}.		LFF:308,
Q9NVT9	ARMC1_HUMAN	ARMC1 ARCP	Armadillo repeat-containing protein 1	282			QFF:132,
Q5W041	ARMC3_HUMAN	ARMC3	Armadillo repeat-containing protein 3 (Beta-catenin-like protein) (Cancer/testis antigen 81) (CT81) (KU-CT-1)	872			DFF:351,
Q5T2S8	ARMC4_HUMAN	ARMC4	Armadillo repeat-containing protein 4	1044	FUNCTION: Ciliary protein that may be involved in a late step of axonemal outer dynein arm assembly. {ECO:0000269|PubMed:23849778}.		NFW:357,
Q96C12	ARMC5_HUMAN	ARMC5	Armadillo repeat-containing protein 5	935	FUNCTION: Involved in fetal development, T-cell function and adrenal gland growth homeostasis (By similarity). Negatively regulates adrenal cells survival. Plays a role in steroidogenesis, modulates steroidogenic enzymes expression and cortisol production (PubMed:24283224, PubMed:28676429). {ECO:0000250|UniProtKB:Q5EBP3, ECO:0000269|PubMed:24283224, ECO:0000269|PubMed:28676429}.		LFF:698,
Q9H6L4	ARMC7_HUMAN	ARMC7	Armadillo repeat-containing protein 7	198			NFA:42,
Q7Z3E5	ARMC9_HUMAN	ARMC9 KIAA1868	LisH domain-containing protein ARMC9 (Armadillo repeat-containing protein 9) (Melanoma/melanocyte-specific tumor antigen KU-MEL-1) (NS21)	818	FUNCTION: Required for ciliogenesis. {ECO:0000250|UniProtKB:E7F187}.		NAF:396,
H3BNL8	ARMD2_HUMAN	ARMH2 C6orf229	Armadillo-like helical domain-containing protein 2	230			NFA:95, 216,
Q5T2E6	ARMD3_HUMAN	ARMH3 C10orf76	Armadillo-like helical domain-containing protein 3	689			NIF:519, NAF:408, NHF:598, NFI:311, NFR:417,
Q86TY3	ARMD4_HUMAN	ARMH4 C14orf37	Armadillo-like helical domain-containing protein 4	774			LFF:431,
Q9H993	ARMT1_HUMAN	ARMT1 C6orf211	Protein-glutamate O-methyltransferase (EC 2.1.1.-) (Acidic residue methyltransferase 1)	441	FUNCTION: O-methyltransferase that methylates glutamate residues of target proteins to form gamma-glutamyl methyl ester residues. Methylates PCNA, suggesting it is involved in the DNA damage response. {ECO:0000269|PubMed:25732820}.		NFY:147,
Q9P291	ARMX1_HUMAN	ARMCX1 ALEX1 AD032	Armadillo repeat-containing X-linked protein 1 (ARM protein lost in epithelial cancers on chromosome X 1) (Protein ALEX1)	453	FUNCTION: Regulates mitochondrial transport during axon regeneration. Increases the proportion of motile mitochondria by recruiting stationary mitochondria into the motile pool. Enhances mitochondria movement and neurite growth in both adult axons and embryonic neurons. Promotes neuronal survival and axon regeneration after nerve injury. May link mitochondria to the Trak1-kinesin motor complex vi…		DFF:331, LFF:417, NHF:340,
Q7L311	ARMX2_HUMAN	ARMCX2 ALEX2 KIAA0512	Armadillo repeat-containing X-linked protein 2 (ARM protein lost in epithelial cancers on chromosome X 2) (Protein ALEX2)	632	FUNCTION: May regulate the dynamics and distribution of mitochondria in neural cells. {ECO:0000250|UniProtKB:Q6A058}.		NFF:512, NFA:534,
Q9UH62	ARMX3_HUMAN	ARMCX3 ALEX3 BM-017 UNQ2517/PRO6007	Armadillo repeat-containing X-linked protein 3 (ARM protein lost in epithelial cancers on chromosome X 3) (Protein ALEX3)	379	FUNCTION: Regulates mitochondrial aggregation and transport in axons in living neurons. May link mitochondria to the TRAK2-kinesin motor complex via its interaction with Miro and TRAK2. Mitochondrial distribution and dynamics is regulated through ARMCX3 protein degradation, which is promoted by PCK and negatively regulated by WNT1. Enhances the SOX10-mediated transactivation of the neuronal acety…		DFF:247, LFF:333, FFF:334, NFK:315
P27540	ARNT_HUMAN	ARNT BHLHE2	Aryl hydrocarbon receptor nuclear translocator (ARNT protein) (Class E basic helix-loop-helix protein 2) (bHLHe2) (Dioxin receptor, nuclear translocator) (Hypoxia-inducible factor 1-beta) (HIF-1-beta) (HIF1-beta)	789	FUNCTION: Required for activity of the Ah (dioxin) receptor. This protein is required for the ligand-binding subunit to translocate from the cytosol to the nucleus after ligand binding. The complex then initiates transcription of genes involved in the activation of PAH procarcinogens. The heterodimer binds to core DNA sequence 5'-TACGTG-3' within the hypoxia response element (HRE) of target gene …	R-HSA-1234158;R-HSA-1989781;R-HSA-211945;R-HSA-211976;R-HSA-211981;R-HSA-8937144;	NFA:703, NFR:599,
P61160	ARP2_HUMAN	ACTR2 ARP2	Actin-related protein 2 (Actin-like protein 2)	394	FUNCTION: ATP-binding component of the Arp2/3 complex, a multiprotein complex that mediates actin polymerization upon stimulation by nucleation-promoting factor (NPF) (PubMed:9000076). The Arp2/3 complex mediates the formation of branched actin networks in the cytoplasm, providing the force for cell motility (PubMed:9000076). Seems to contact the pointed end of the daughter actin filament (PubMed…	R-HSA-2029482;R-HSA-3928662;R-HSA-5663213;R-HSA-6798695;R-HSA-8856828;	NFW:370,
P61158	ARP3_HUMAN	ACTR3 ARP3	Actin-related protein 3 (Actin-like protein 3)	418	FUNCTION: ATP-binding component of the Arp2/3 complex, a multiprotein complex that mediates actin polymerization upon stimulation by nucleation-promoting factor (NPF) (PubMed:9000076). The Arp2/3 complex mediates the formation of branched actin networks in the cytoplasm, providing the force for cell motility (PubMed:9000076). Seems to contact the pointed end of the daughter actin filament (PubMed…	R-HSA-2029482;R-HSA-3928662;R-HSA-5663213;R-HSA-8856828;	DFF:59,
Q9P1U1	ARP3B_HUMAN	ACTR3B ARP11 ARP4	Actin-related protein 3B (ARP3-beta) (Actin-like protein 3B) (Actin-related protein ARP4)	418	FUNCTION: Plays a role in the organization of the actin cytoskeleton. May function as ATP-binding component of the Arp2/3 complex which is involved in regulation of actin polymerization and together with an activating nucleation-promoting factor (NPF) mediates the formation of branched actin networks. May decrease the metastatic potential of tumors. {ECO:0000269|PubMed:14651955}.		DFF:59,
Q9H9F9	ARP5_HUMAN	ACTR5 ARP5	Actin-related protein 5 (hARP5) (Sarcoma antigen NY-SAR-16)	607	FUNCTION: Proposed core component of the chromatin remodeling INO80 complex which is involved in transcriptional regulation, DNA replication and probably DNA repair. Involved in DNA double-strand break repair and UV-damage excision repair. {ECO:0000269|PubMed:19014934, ECO:0000269|PubMed:20855601}.	R-HSA-5689603;R-HSA-5696394;	NDF:410,
Q9BPX5	ARP5L_HUMAN	ARPC5L	Actin-related protein 2/3 complex subunit 5-like protein (Arp2/3 complex 16 kDa subunit 2) (ARC16-2)	153	FUNCTION: May function as component of the Arp2/3 complex which is involved in regulation of actin polymerization and together with an activating nucleation-promoting factor (NPF) mediates the formation of branched actin networks.		NFK:87
Q9H981	ARP8_HUMAN	ACTR8 ARP8 INO80N	Actin-related protein 8 (hArp8) (INO80 complex subunit N)	624	FUNCTION: Plays an important role in the functional organization of mitotic chromosomes. Exhibits low basal ATPase activity, and unable to polymerize.; FUNCTION: Proposed core component of the chromatin remodeling INO80 complex which is involved in transcriptional regulation, DNA replication and probably DNA repair. Required for the recruitment of INO80 (and probably the INO80 complex) to sites o…	R-HSA-5689603;R-HSA-5696394;	NFI:46,
P59998	ARPC4_HUMAN	ARPC4 ARC20	Actin-related protein 2/3 complex subunit 4 (Arp2/3 complex 20 kDa subunit) (p20-ARC)	168	FUNCTION: Actin-binding component of the Arp2/3 complex, a multiprotein complex that mediates actin polymerization upon stimulation by nucleation-promoting factor (NPF) (PubMed:9230079). The Arp2/3 complex mediates the formation of branched actin networks in the cytoplasm, providing the force for cell motility (PubMed:9230079). In addition to its role in the cytoplasmic cytoskeleton, the Arp2/3 c…	R-HSA-2029482;R-HSA-3928662;R-HSA-5663213;R-HSA-8856828;	NFF:100, NFH:120,
P32121	ARRB2_HUMAN	ARRB2 ARB2 ARR2	Beta-arrestin-2 (Arrestin beta-2) (Non-visual arrestin-3)	409	FUNCTION: Functions in regulating agonist-mediated G-protein coupled receptor (GPCR) signaling by mediating both receptor desensitization and resensitization processes. During homologous desensitization, beta-arrestins bind to the GPRK-phosphorylated receptor and sterically preclude its coupling to the cognate G-protein; the binding appears to require additional receptor determinants exposed only…	R-HSA-2122948;R-HSA-418555;R-HSA-456926;R-HSA-5099900;R-HSA-5635838;R-HSA-5674135;R-HSA-5689880;R-HSA-6802946;R-HSA-6802948;R-HSA-6802949;R-HSA-6802952;R-HSA-6802955;R-HSA-8856825;R-HSA-8856828;	FFF:116,
P10523	ARRS_HUMAN	SAG	S-arrestin (48 kDa protein) (Retinal S-antigen) (S-AG) (Rod photoreceptor arrestin)	405	FUNCTION: Binds to photoactivated, phosphorylated RHO and terminates RHO signaling via G-proteins by competing with G-proteins for the same binding site on RHO (By similarity). May play a role in preventing light-dependent degeneration of retinal photoreceptor cells (PubMed:9565049). {ECO:0000250|UniProtKB:P08168, ECO:0000305|PubMed:9565049}.	R-HSA-2485179;R-HSA-2514859;	QFF:199,
P15289	ARSA_HUMAN	ARSA	Arylsulfatase A (ASA) (EC 3.1.6.8) (Cerebroside-sulfatase) [Cleaved into: Arylsulfatase A component B; Arylsulfatase A component C]	507	FUNCTION: Hydrolyzes cerebroside sulfate. {ECO:0000269|PubMed:10751093}.	R-HSA-1660662;R-HSA-1663150;R-HSA-6798695;	LFF:373,
P15848	ARSB_HUMAN	ARSB	Arylsulfatase B (ASB) (EC 3.1.6.12) (N-acetylgalactosamine-4-sulfatase) (G4S)	533	FUNCTION: Removes sulfate groups from chondroitin-4-sulfate (C4S) and regulates its degradation (PubMed:19306108). Involved in the regulation of cell adhesion, cell migration and invasion in colonic epithelium (PubMed:19306108). In the central nervous system, is a regulator of neurite outgrowth and neuronal plasticity, acting through the control of sulfate glycosaminoglycans and neurocan levels (…	R-HSA-1660662;R-HSA-1663150;R-HSA-2024101;R-HSA-2206285;R-HSA-6798695;	NIF:213,
P51689	ARSD_HUMAN	ARSD	Arylsulfatase D (ASD) (EC 3.1.6.-)	593		R-HSA-1660662;R-HSA-1663150;	LFF:239, NAF:37,
P54793	ARSF_HUMAN	ARSF	Arylsulfatase F (ASF) (EC 3.1.6.-)	590		R-HSA-1660662;R-HSA-1663150;	LFF:285,
Q96EG1	ARSG_HUMAN	ARSG KIAA1001 UNQ839/PRO1777	Arylsulfatase G (ASG) (EC 3.1.6.-)	525	FUNCTION: Displays arylsulfatase activity at acidic pH with pseudosubstrates, such as p-nitrocatechol sulfate and also, but with lower activity, p-nitrophenyl sulfate and 4-methylumbelliferyl sulfate. {ECO:0000269|PubMed:18283100}.	R-HSA-1660662;R-HSA-1663150;	NFA:105, NFR:149,
Q5FYA8	ARSH_HUMAN	ARSH	Arylsulfatase H (ASH) (EC 3.1.6.-)	562		R-HSA-1660662;R-HSA-1663150;	LFF:206, 263,
Q6UWY0	ARSK_HUMAN	ARSK TSULF UNQ630/PRO1246	Arylsulfatase K (ASK) (EC 3.1.6.-) (Telethon sulfatase)	536		R-HSA-1660662;R-HSA-1663150;	NNF:100, NFK:101
Q9H2C2	ARV1_HUMAN	ARV1 HT035	Protein ARV1 (hARV1)	271	FUNCTION: Plays a role as a mediator in the endoplasmic reticulum (ER) cholesterol and bile acid homeostasis (PubMed:11063737, PubMed:12145310, PubMed:20663892). Participates in sterol transport out of the ER and distribution into plasma membranes (PubMed:20663892). {ECO:0000269|PubMed:11063737, ECO:0000269|PubMed:12145310, ECO:0000269|PubMed:20663892}.	R-HSA-191273;	NFI:175,
P18440	ARY1_HUMAN	NAT1 AAC1	Arylamine N-acetyltransferase 1 (EC 2.3.1.5) (Arylamide acetylase 1) (Monomorphic arylamine N-acetyltransferase) (MNAT) (N-acetyltransferase type 1) (NAT-1)	290	FUNCTION: Participates in the detoxification of a plethora of hydrazine and arylamine drugs. Catalyzes the N- or O-acetylation of various arylamine and heterocyclic amine substrates and is able to bioactivate several known carcinogens.	R-HSA-156582;	NIF:269,
P11245	ARY2_HUMAN	NAT2 AAC2	Arylamine N-acetyltransferase 2 (EC 2.3.1.5) (Arylamide acetylase 2) (N-acetyltransferase type 2) (NAT-2) (Polymorphic arylamine N-acetyltransferase) (PNAT)	290	FUNCTION: Participates in the detoxification of a plethora of hydrazine and arylamine drugs. Catalyzes the N- or O-acetylation of various arylamine and heterocyclic amine substrates and is able to bioactivate several known carcinogens.	R-HSA-156582;	NIF:269,
Q13510	ASAH1_HUMAN	ASAH1 ASAH HSD-33 HSD33	Acid ceramidase (AC) (ACDase) (Acid CDase) (EC 3.5.1.23) (Acylsphingosine deacylase) (N-acylsphingosine amidohydrolase) (Putative 32 kDa heart protein) (PHP32) [Cleaved into: Acid ceramidase subunit alpha; Acid ceramidase subunit beta]	395	FUNCTION: Hydrolyzes the sphingolipid ceramide into sphingosine and free fatty acid. {ECO:0000269|PubMed:7744740}.	R-HSA-1660662;R-HSA-6798695;	NIF:134,
Q9ULH1	ASAP1_HUMAN	ASAP1 DDEF1 KIAA1249	Arf-GAP with SH3 domain, ANK repeat and PH domain-containing protein 1 (130 kDa phosphatidylinositol 4,5-bisphosphate-dependent ARF1 GTPase-activating protein) (ADP-ribosylation factor-directed GTPase-activating protein 1) (ARF GTPase-activating protein 1) (Development and differentiation-enhancing factor 1) (DEF-1) (Differentiation-enhancing factor 1) (PIP2-dependent ARF1 GAP)	1129	FUNCTION: Possesses phosphatidylinositol 4,5-bisphosphate-dependent GTPase-activating protein activity for ARF1 (ADP ribosylation factor 1) and ARF5 and a lesser activity towards ARF6. May coordinate membrane trafficking with cell growth or actin cytoskeleton remodeling by binding to both SRC and PIP2. May function as a signal transduction protein involved in the differentiation of fibroblasts in…	R-HSA-5620916;	NFF:249,
O43150	ASAP2_HUMAN	ASAP2 DDEF2 KIAA0400	Arf-GAP with SH3 domain, ANK repeat and PH domain-containing protein 2 (Development and differentiation-enhancing factor 2) (Paxillin-associated protein with ARF GAP activity 3) (PAG3) (Pyk2 C-terminus-associated protein) (PAP)	1006	FUNCTION: Activates the small GTPases ARF1, ARF5 and ARF6. Regulates the formation of post-Golgi vesicles and modulates constitutive secretion. Modulates phagocytosis mediated by Fc gamma receptor and ARF6. Modulates PXN recruitment to focal contacts and cell migration. {ECO:0000269|PubMed:10022920, ECO:0000269|PubMed:10749932, ECO:0000269|PubMed:11304556}.		NFF:229, NAF:402,
Q8TDY4	ASAP3_HUMAN	ASAP3 DDEFL1 UPLC1	Arf-GAP with SH3 domain, ANK repeat and PH domain-containing protein 3 (Development and differentiation-enhancing factor-like 1) (Protein up-regulated in liver cancer 1)	903	FUNCTION: Promotes cell proliferation. {ECO:0000269|PubMed:14654939}.		NFF:224, KFF:217,
Q8WXH4	ASB11_HUMAN	ASB11	Ankyrin repeat and SOCS box protein 11 (ASB-11)	323	FUNCTION: May be a substrate-recognition component of a SCF-like ECS (Elongin-Cullin-SOCS-box protein) E3 ubiquitin-protein ligase complex which mediates the ubiquitination and subsequent proteasomal degradation of target proteins. {ECO:0000250}.	R-HSA-8951664;R-HSA-983168;	FFF:21, 22, NIF:12,
A6NK59	ASB14_HUMAN	ASB14	Ankyrin repeat and SOCS box protein 14 (ASB-14)	587	FUNCTION: May be a substrate-recognition component of a SCF-like ECS (Elongin-Cullin-SOCS-box protein) E3 ubiquitin-protein ligase complex which mediates the ubiquitination and subsequent proteasomal degradation of target proteins. {ECO:0000250}.	R-HSA-8951664;R-HSA-983168;	NYF:413,
Q8WXJ9	ASB17_HUMAN	ASB17	Ankyrin repeat and SOCS box protein 17 (ASB-17)	295	FUNCTION: May be a substrate-recognition component of a SCF-like ECS (Elongin-Cullin-SOCS-box protein) E3 ubiquitin-protein ligase complex which mediates the ubiquitination and subsequent proteasomal degradation of target proteins. {ECO:0000250}.	R-HSA-8951664;R-HSA-983168;	NIF:17, 161,
Q6ZVZ8	ASB18_HUMAN	ASB18	Ankyrin repeat and SOCS box protein 18 (ASB-18)	466	FUNCTION: May be a substrate-recognition component of a SCF-like ECS (Elongin-Cullin-SOCS-box protein) E3 ubiquitin-protein ligase complex which mediates the ubiquitination and subsequent proteasomal degradation of target proteins. {ECO:0000250}.	R-HSA-8951664;R-HSA-983168;	QFF:80,
Q9Y574	ASB4_HUMAN	ASB4	Ankyrin repeat and SOCS box protein 4 (ASB-4)	426	FUNCTION: Probable substrate-recognition component of a SCF-like ECS (Elongin-Cullin-SOCS-box protein) E3 ubiquitin-protein ligase complex which mediates the ubiquitination and subsequent proteasomal degradation of target proteins. Promotes differentiation and maturation of the vascular lineage by an oxygen-dependent mechanism (By similarity). {ECO:0000250}.	R-HSA-8951664;R-HSA-983168;	NDF:28,
Q9H1I8	ASCC2_HUMAN	ASCC2 ASC1P100	Activating signal cointegrator 1 complex subunit 2 (ASC-1 complex subunit p100) (Trip4 complex subunit p100)	757	FUNCTION: Plays a role in DNA damage repair as component of the ASCC complex. Recruits ASCC3 and ALKBH3 to sites of DNA damage by binding to polyubiquitinated proteins that have 'Lys-63'-linked polyubiquitin chains (PubMed:29144457). Part of the ASC-1 complex that enhances NF-kappa-B, SRF and AP1 transactivation (PubMed:12077347). {ECO:0000269|PubMed:12077347, ECO:0000269|PubMed:29144457}.	R-HSA-112126;	NIF:182, NNF:152,
Q8N3C0	ASCC3_HUMAN	ASCC3 HELIC1	Activating signal cointegrator 1 complex subunit 3 (EC 3.6.4.12) (ASC-1 complex subunit p200) (ASC1p200) (Helicase, ATP binding 1) (Trip4 complex subunit p200)	2202	FUNCTION: 3'-5' DNA helicase involved in repair of alkylated DNA. Promotes DNA unwinding to generate single-stranded substrate needed for ALKBH3, enabling ALKBH3 to process alkylated N3-methylcytosine (3mC) within double-stranded regions (PubMed:22055184). Part of the ASC-1 complex that enhances NF-kappa-B, SRF and AP1 transactivation (PubMed:12077347). {ECO:0000269|PubMed:12077347, ECO:0000269|P…	R-HSA-112126;	LFF:669, FFF:670, 747, NFI:1474, NFR:1512,
Q7RTU5	ASCL5_HUMAN	ASCL5 BHLHA47	Achaete-scute homolog 5 (ASH-5) (hASH5) (Class A basic helix-loop-helix protein 47) (bHLHa47)	278			NNF:75,
Q9NR48	ASH1L_HUMAN	ASH1L KIAA1420 KMT2H	Histone-lysine N-methyltransferase ASH1L (EC 2.1.1.43) (ASH1-like protein) (huASH1) (Absent small and homeotic disks protein 1 homolog) (Lysine N-methyltransferase 2H)	2969	FUNCTION: Histone methyltransferase specifically methylating 'Lys-36' of histone H3 (H3K36me). {ECO:0000269|PubMed:21239497}.	R-HSA-3214841;	DFF:934, NNF:1843, NFH:2261,
Q9BVC5	ASHWN_HUMAN	C2orf49	Ashwin	232		R-HSA-6784531;	NAF:137,
P78348	ASIC1_HUMAN	ASIC1 ACCN2 BNAC2	Acid-sensing ion channel 1 (ASIC1) (Amiloride-sensitive cation channel 2, neuronal) (Brain sodium channel 2) (BNaC2)	528	FUNCTION: Isoform 2 and isoform 3 function as proton-gated sodium channels; they are activated by a drop of the extracellular pH and then become rapidly desensitized. The channel generates a biphasic current with a fast inactivating and a slow sustained phase. Has high selectivity for sodium ions and can also transport lithium ions with high efficiency. Isoform 2 can also transport potassium, but…	R-HSA-2672351;	DFF:300, NFR:143,
Q16515	ASIC2_HUMAN	ASIC2 ACCN ACCN1 BNAC1 MDEG	Acid-sensing ion channel 2 (ASIC2) (Amiloride-sensitive brain sodium channel) (Amiloride-sensitive cation channel 1, neuronal) (Amiloride-sensitive cation channel neuronal 1) (Brain sodium channel 1) (BNC1) (BNaC1) (Mammalian degenerin homolog) (MDEG)	512	FUNCTION: Cation channel with high affinity for sodium, which is gated by extracellular protons and inhibited by the diuretic amiloride. Also permeable for Li(+) and K(+). Generates a biphasic current with a fast inactivating and a slow sustained phase. Heteromeric channel assembly seems to modulate.	R-HSA-2672351;	DFF:297, NFK:142
Q9NY37	ASIC5_HUMAN	ASIC5 ACCN5 HINAC	Acid-sensing ion channel 5 (ASIC5) (Amiloride-sensitive cation channel 5) (Human intestine Na(+) channel) (HINaC)	505	FUNCTION: Cation channel that gives rise to very low constitutive currents in the absence of activation. The activated channel exhibits selectivity for sodium, and is inhibited by amiloride. {ECO:0000269|PubMed:10767424}.	R-HSA-2672351;	NYF:86, NFY:470,
P17405	ASM_HUMAN	SMPD1 ASM	Sphingomyelin phosphodiesterase (EC 3.1.4.12) (Acid sphingomyelinase) (aSMase)	631	FUNCTION: Converts sphingomyelin to ceramide (PubMed:1840600, PubMed:18815062, PubMed:27659707, PubMed:25920558). Also has phospholipase C activities toward 1,2-diacylglycerolphosphocholine and 1,2-diacylglycerolphosphoglycerol. {ECO:0000269|PubMed:1840600, ECO:0000269|PubMed:18815062, ECO:0000269|PubMed:25920558, ECO:0000269|PubMed:27659707, ECO:0000305}.; FUNCTION: Isoform 2 lacks residues that…	R-HSA-1660662;	QFF:455, NFW:391,
Q92484	ASM3A_HUMAN	SMPDL3A ASML3A	Acid sphingomyelinase-like phosphodiesterase 3a (ASM-like phosphodiesterase 3a) (EC 3.1.4.-)	453	FUNCTION: Has in vitro nucleotide phosphodiesterase activity with nucleoside triphosphates, such as ATP (PubMed:25288789, PubMed:26783088). Has in vitro activity with p-nitrophenyl-TMP (PubMed:25288789). Has lower activity with nucleoside diphosphates, and no activity with nucleoside monophosphates (PubMed:25288789, PubMed:26783088). Has in vitro activity with CDP-choline, giving rise to CMP and …		NYF:408,
Q92485	ASM3B_HUMAN	SMPDL3B ASML3B ASMLPD	Acid sphingomyelinase-like phosphodiesterase 3b (ASM-like phosphodiesterase 3b) (EC 3.1.4.-)	455	FUNCTION: Lipid-modulating phosphodiesterase (PubMed:26095358). Active on the surface of macrophages and dendritic cells and strongly influences macrophage lipid composition and membrane fluidity. Acts as a negative regulator of Toll-like receptor signaling (By similarity). {ECO:0000250|UniProtKB:P58242, ECO:0000269|PubMed:26095358}.		QFF:273,
O95671	ASML_HUMAN	ASMTL	N-acetylserotonin O-methyltransferase-like protein (ASMTL) (EC 2.1.1.-)	621	FUNCTION: Unknown. The presence of the putative catalytic domain of S-adenosyl-L-methionine binding argues for a methyltransferase activity.		DFF:509, NHF:202,
P46597	ASMT_HUMAN	ASMT	Acetylserotonin O-methyltransferase (EC 2.1.1.4) (Hydroxyindole O-methyltransferase) (HIOMT)	345	FUNCTION: Isoform 1 catalyzes the transfer of a methyl group onto N-acetylserotonin, producing melatonin (N-acetyl-5-methoxytryptamine). Isoform 2 and isoform 3 lack enzyme activity. {ECO:0000269|PubMed:22775292}.	R-HSA-209931;	DFF:236,
Q9NWL6	ASND1_HUMAN	ASNSD1 NS3TP1 Nbla00058	Asparagine synthetase domain-containing protein 1 (HCV NS3-transactivated protein 1)	643			DFF:136,
Q12797	ASPH_HUMAN	ASPH BAH	Aspartyl/asparaginyl beta-hydroxylase (EC 1.14.11.16) (Aspartate beta-hydroxylase) (ASP beta-hydroxylase) (Peptide-aspartate beta-dioxygenase)	758	FUNCTION: Isoform 1: specifically hydroxylates an Asp or Asn residue in certain epidermal growth factor-like (EGF) domains of a number of proteins. {ECO:0000269|PubMed:11773073}.; FUNCTION: Isoform 8: membrane-bound Ca(2+)-sensing protein, which is a structural component of the ER-plasma membrane junctions. Isoform 8 regulates the activity of Ca(+2) released-activated Ca(+2) (CRAC) channels in T-…	R-HSA-2672351;R-HSA-5578775;	NAF:362,
Q8IZT6	ASPM_HUMAN	ASPM MCPH5	Abnormal spindle-like microcephaly-associated protein (Abnormal spindle protein homolog) (Asp homolog)	3477	FUNCTION: Involved in mitotic spindle regulation and coordination of mitotic processes. The function in regulating microtubule dynamics at spindle poles including spindle orientation, astral microtubule density and poleward microtubule flux seems to depend on the association with the katanin complex formed by KATNA1 and KATNB1. Enhances the microtubule lattice severing activity of KATNA1 by recru…		QFF:2844, NFI:708, NFH:1216, NFR:1930,
Q9BXN1	ASPN_HUMAN	ASPN PLAP1 SLRR1C UNQ215/PRO241	Asporin (Periodontal ligament-associated protein 1) (PLAP-1)	380	FUNCTION: Negatively regulates periodontal ligament (PDL) differentiation and mineralization to ensure that the PDL is not ossified and to maintain homeostasis of the tooth-supporting system. Inhibits BMP2-induced cytodifferentiation of PDL cells by preventing its binding to BMPR1B/BMP type-1B receptor, resulting in inhibition of BMP-dependent activation of SMAD proteins (By similarity). Critical…	R-HSA-3000178;	NDF:120, 330,
Q96KQ4	ASPP1_HUMAN	PPP1R13B ASPP1 KIAA0771	Apoptosis-stimulating of p53 protein 1 (Protein phosphatase 1 regulatory subunit 13B)	1090	FUNCTION: Regulator that plays a central role in regulation of apoptosis via its interaction with p53/TP53. Regulates TP53 by enhancing the DNA binding and transactivation function of TP53 on the promoters of proapoptotic genes in vivo. {ECO:0000269|PubMed:11684014}.	R-HSA-139915;R-HSA-6803204;R-HSA-6803205;R-HSA-6803211;R-HSA-6804759;	KFF:77,
Q2TB18	ASTE1_HUMAN	ASTE1 HT001	Protein asteroid homolog 1	679	FUNCTION: Possible role in EGF receptor signaling. {ECO:0000250}.		DFF:308, KFF:62,
Q6HA08	ASTL_HUMAN	ASTL	Astacin-like metalloendopeptidase (EC 3.4.-.-) (Oocyte astacin) (Ovastacin)	431	FUNCTION: Oocyte-specific oolemmal receptor involved in sperm and egg adhesion and fertilization. Plays a role in the polyspermy inhibition. Probably acts as a protease for the post-fertilization cleavage of ZP2. Cleaves the sperm-binding ZP2 at the surface of the zona pellucida after fertilization and cortical granule exocytosis, rendering the zona pellucida unable to support further sperm bindi…		NHF:423, NFI:217,
O14525	ASTN1_HUMAN	ASTN1 ASTN KIAA0289	Astrotactin-1	1302	FUNCTION: Neuronal adhesion molecule that is required for normal migration of young postmitotic neuroblasts along glial fibers, especially in the cerebellum. Required for normal rate of migration of granule cells during brain development and for normal cerebellum development. {ECO:0000250|UniProtKB:Q61137}.		NDF:72, NNF:760, NFA:761, NFR:622,
O75129	ASTN2_HUMAN	ASTN2 KIAA0634	Astrotactin-2	1339	FUNCTION: Mediates recycling of the neuronal cell adhesion molecule ASTN1 to the anterior pole of the cell membrane in migrating neurons. Promotes ASTN1 internalization and intracellular transport of endocytosed ASTN1 (By similarity). Selectively binds inositol-4,5-bisphosphate, inositol-3,4,5-trisphosphate and inositol-1,3,4,5-tetrakisphosphate, suggesting it is recruited to membranes that conta…		NNF:801, NFI:802, NFK:665
L0R819	ASURF_HUMAN	ASDURF	ASNSD1 upstream open reading frame protein (ASNSD1 small/short open reading frame-encoded polypeptide) (ASNSD1-SEP)	96			NIF:58,
Q8IXJ9	ASXL1_HUMAN	ASXL1 KIAA0978	Putative Polycomb group protein ASXL1 (Additional sex combs-like protein 1)	1541	FUNCTION: Probable Polycomb group (PcG) protein involved in transcriptional regulation mediated by ligand-bound nuclear hormone receptors, such as retinoic acid receptors (RARs) and peroxisome proliferator-activated receptor gamma (PPARG). Acts as coactivator of RARA and RXRA through association with NCOA1. Acts as corepressor for PPARG and suppresses its adipocyte differentiation-inducing activi…	R-HSA-5689603;	KFF:353,
Q76L83	ASXL2_HUMAN	ASXL2 ASXH2 KIAA1685	Putative Polycomb group protein ASXL2 (Additional sex combs-like protein 2)	1435	FUNCTION: Putative Polycomb group (PcG) protein. PcG proteins act by forming multiprotein complexes, which are required to maintain the transcriptionally repressive state of homeotic genes throughout development. PcG proteins are not required to initiate repression, but to maintain it during later stages of development. They probably act via methylation of histones, rendering chromatin heritably …	R-HSA-5689603;	QFF:372, NFA:1089,
Q9C0F0	ASXL3_HUMAN	ASXL3 KIAA1713	Putative Polycomb group protein ASXL3 (Additional sex combs-like protein 3)	2248	FUNCTION: Putative Polycomb group (PcG) protein. PcG proteins act by forming multiprotein complexes, which are required to maintain the transcriptionally repressive state of homeotic genes throughout development. PcG proteins are not required to initiate repression, but to maintain it during later stages of development. They probably act via methylation of histones, rendering chromatin heritably …		KFF:352, NAF:1959, NFA:1578, 2199, NFH:671,
O60312	AT10A_HUMAN	ATP10A ATP10C ATPVA ATPVC KIAA0566	Probable phospholipid-transporting ATPase VA (EC 3.6.3.1) (ATPase class V type 10A) (Aminophospholipid translocase VA) (P4-ATPase flippase complex alpha subunit ATP10A)	1499	FUNCTION: Catalytic component of a P4-ATPase flippase complex which catalyzes the hydrolysis of ATP coupled to the transport of aminophospholipids from the outer to the inner leaflet of various membranes and ensures the maintenance of asymmetric distribution of phospholipids. Phospholipid translocation seems also to be implicated in vesicle formation and in uptake of lipid signaling molecules (Pr…	R-HSA-936837;	DFF:570, LFF:1240, 1290, QFF:1107, NAF:104,
O94823	AT10B_HUMAN	ATP10B ATPVB KIAA0715	Probable phospholipid-transporting ATPase VB (EC 3.6.3.1) (ATPase class V type 10B) (P4-ATPase flippase complex alpha subunit ATP10B)	1461	FUNCTION: Catalytic component of a P4-ATPase flippase complex which catalyzes the hydrolysis of ATP coupled to the transport of aminophospholipids from the outer to the inner leaflet of various membranes and ensures the maintenance of asymmetric distribution of phospholipids. Phospholipid translocation seems also to be implicated in vesicle formation and in uptake of lipid signaling molecules (Pr…	R-HSA-936837;	DFF:582, LFF:1152, QFF:1131,
Q9P241	AT10D_HUMAN	ATP10D ATPVD KIAA1487	Probable phospholipid-transporting ATPase VD (EC 3.6.3.1) (ATPase class V type 10D) (P4-ATPase flippase complex alpha subunit ATP10D)	1426	FUNCTION: Catalytic component of a P4-ATPase flippase complex which catalyzes the hydrolysis of ATP coupled to the transport of aminophospholipids from the outer to the inner leaflet of various membranes and ensures the maintenance of asymmetric distribution of phospholipids. Phospholipid translocation seems also to be implicated in vesicle formation and in uptake of lipid signaling molecules (Pr…	R-HSA-936837;	DFF:586, QFF:1132, NAF:654, NHF:860,
P98196	AT11A_HUMAN	ATP11A ATPIH ATPIS KIAA1021	Probable phospholipid-transporting ATPase IH (EC 3.6.3.1) (ATPase IS) (ATPase class VI type 11A) (P4-ATPase flippase complex alpha subunit ATP11A)	1134	FUNCTION: Catalytic component of a P4-ATPase flippase complex which catalyzes the hydrolysis of ATP coupled to the transport of aminophospholipids from the outer to the inner leaflet of various membranes and ensures the maintenance of asymmetric distribution of phospholipids. Phospholipid translocation seems also to be implicated in vesicle formation and in uptake of lipid signaling molecules (Pr…	R-HSA-6798695;R-HSA-936837;	LFF:100, 470, FFF:979, QFF:901, NAF:294, NHF:1031, NFI:59, NFY:74,
Q9Y2G3	AT11B_HUMAN	ATP11B ATPIF ATPIR KIAA0956	Probable phospholipid-transporting ATPase IF (EC 3.6.3.1) (ATPase IR) (ATPase class VI type 11B) (P4-ATPase flippase complex alpha subunit ATP11B)	1177	FUNCTION: Catalytic component of a P4-ATPase flippase complex which catalyzes the hydrolysis of ATP coupled to the transport of aminophospholipids from the outer to the inner leaflet of various membranes and ensures the maintenance of asymmetric distribution of phospholipids. Phospholipid translocation seems also to be implicated in vesicle formation and in uptake of lipid signaling molecules (Pr…	R-HSA-6798695;R-HSA-936837;	LFF:94, 487, FFF:975, NFI:350, NFY:68,
Q8NB49	AT11C_HUMAN	ATP11C ATPIG ATPIQ	Phospholipid-transporting ATPase IG (EC 3.6.3.1) (ATPase IQ) (ATPase class VI type 11C) (P4-ATPase flippase complex alpha subunit ATP11C)	1132	FUNCTION: Catalytic component of a P4-ATPase flippase complex which catalyzes the hydrolysis of ATP coupled to the transport of aminophospholipids from the outer to the inner leaflet of various membranes and ensures the maintenance of asymmetric distribution of phospholipids. Phospholipid translocation seems also to be implicated in vesicle formation and in uptake of lipid signaling molecules. Re…	R-HSA-936837;	LFF:98, FFF:973, QFF:895, NAF:292, NHF:1025, NFI:355, NFY:72,
P54707	AT12A_HUMAN	ATP12A ATP1AL1	Potassium-transporting ATPase alpha chain 2 (EC 3.6.3.10) (Non-gastric H(+)/K(+) ATPase subunit alpha) (Proton pump)	1039	FUNCTION: Catalyzes the hydrolysis of ATP coupled with the exchange of H(+) and K(+) ions across the plasma membrane. Responsible for potassium absorption in various tissues.	R-HSA-936837;	LFF:320, NFA:769,
Q9HD20	AT131_HUMAN	ATP13A1 ATP13A KIAA1825 CGI-152	Manganese-transporting ATPase 13A1 (EC 3.6.3.-)	1204	FUNCTION: Mediates manganese transport into the endoplasmic reticulum. The ATPase activity is required for cellular manganese homeostasis. {ECO:0000269|PubMed:24392018}.	R-HSA-936837;	QFF:1061, 1192, NIF:1048, NAF:198,
Q9NQ11	AT132_HUMAN	ATP13A2 PARK9	Cation-transporting ATPase 13A2 (EC 3.6.3.-)	1180	FUNCTION: ATPase that plays a role in intracellular cation homeostasis and the maintenance of neuronal integrity (PubMed:22186024). Required for a proper lysosomal and mitochondrial maintenance (PubMed:22296644, PubMed:28137957). {ECO:0000269|PubMed:22186024, ECO:0000269|PubMed:22296644, ECO:0000269|PubMed:28137957}.	R-HSA-936837;	NFK:418
Q9H7F0	AT133_HUMAN	ATP13A3 AFURS1	Probable cation-transporting ATPase 13A3 (EC 3.6.3.-) (ATPase family homolog up-regulated in senescence cells 1)	1226			NYF:1104, NAF:1153,
Q4VNC1	AT134_HUMAN	ATP13A4 UNQ3052/PRO9871	Probable cation-transporting ATPase 13A4 (EC 3.6.3.-) (P5-ATPase isoform 4)	1196		R-HSA-936837;	NFI:1118,
Q4VNC0	AT135_HUMAN	ATP13A5 UNQ488/PRO1004	Probable cation-transporting ATPase 13A5 (EC 3.6.3.-) (P5-ATPase isoform 5)	1218		R-HSA-936837;	NHF:617, NFK:391
P05023	AT1A1_HUMAN	ATP1A1	Sodium/potassium-transporting ATPase subunit alpha-1 (Na(+)/K(+) ATPase alpha-1 subunit) (EC 3.6.3.9) (Sodium pump subunit alpha-1)	1023	FUNCTION: This is the catalytic component of the active enzyme, which catalyzes the hydrolysis of ATP coupled with the exchange of sodium and potassium ions across the plasma membrane. This action creates the electrochemical gradient of sodium and potassium ions, providing the energy for active transport of various nutrients.	R-HSA-5578775;R-HSA-936837;	NFA:754,
P50993	AT1A2_HUMAN	ATP1A2 KIAA0778	Sodium/potassium-transporting ATPase subunit alpha-2 (Na(+)/K(+) ATPase alpha-2 subunit) (EC 3.6.3.9) (Sodium pump subunit alpha-2)	1020	FUNCTION: This is the catalytic component of the active enzyme, which catalyzes the hydrolysis of ATP coupled with the exchange of sodium and potassium ions across the plasma membrane. This action creates the electrochemical gradient of sodium and potassium, providing the energy for active transport of various nutrients.	R-HSA-5578775;R-HSA-936837;	NFA:751,
P13637	AT1A3_HUMAN	ATP1A3	Sodium/potassium-transporting ATPase subunit alpha-3 (Na(+)/K(+) ATPase alpha-3 subunit) (EC 3.6.3.9) (Na(+)/K(+) ATPase alpha(III) subunit) (Sodium pump subunit alpha-3)	1013	FUNCTION: This is the catalytic component of the active enzyme, which catalyzes the hydrolysis of ATP coupled with the exchange of sodium and potassium ions across the plasma membrane. This action creates the electrochemical gradient of sodium and potassium ions, providing the energy for active transport of various nutrients.	R-HSA-5578775;R-HSA-936837;	NFA:744,
Q13733	AT1A4_HUMAN	ATP1A4 ATP1AL2	Sodium/potassium-transporting ATPase subunit alpha-4 (Na(+)/K(+) ATPase alpha-4 subunit) (EC 3.6.3.9) (Sodium pump subunit alpha-4)	1029	FUNCTION: This is the catalytic component of the active enzyme, which catalyzes the hydrolysis of ATP coupled with the exchange of sodium and potassium ions across the plasma membrane. This action creates the electrochemical gradient of sodium and potassium ions, providing the energy for active transport of various nutrients. Plays a role in sperm motility.	R-HSA-5578775;R-HSA-936837;	NFA:760,
P14415	AT1B2_HUMAN	ATP1B2	Sodium/potassium-transporting ATPase subunit beta-2 (Adhesion molecule in glia) (AMOG) (Sodium/potassium-dependent ATPase subunit beta-2)	290	FUNCTION: This is the non-catalytic component of the active enzyme, which catalyzes the hydrolysis of ATP coupled with the exchange of Na(+) and K(+) ions across the plasma membrane. The exact function of the beta-2 subunit is not known.; FUNCTION: Mediates cell adhesion of neurons and astrocytes, and promotes neurite outgrowth. {ECO:0000250}.	R-HSA-210991;R-HSA-5578775;R-HSA-936837;	NFY:187,
Q9UN42	AT1B4_HUMAN	ATP1B4	Protein ATP1B4 (X,K-ATPase subunit beta-m) (X/potassium-transporting ATPase subunit beta-m)	357	FUNCTION: May act as a transcriptional coregulator during muscle development through its interaction with SNW1. Has lost its ancestral function as a Na,K-ATPase beta-subunit. {ECO:0000269|PubMed:17592128}.	R-HSA-2173796;	FFF:117,
O14983	AT2A1_HUMAN	ATP2A1	Sarcoplasmic/endoplasmic reticulum calcium ATPase 1 (SERCA1) (SR Ca(2+)-ATPase 1) (EC 3.6.3.8) (Calcium pump 1) (Calcium-transporting ATPase sarcoplasmic reticulum type, fast twitch skeletal muscle isoform) (Endoplasmic reticulum class 1/2 Ca(2+) ATPase)	1001	FUNCTION: Key regulator of striated muscle performance by acting as the major Ca(2+) ATPase responsible for the reuptake of cytosolic Ca(2+) into the sarcoplasmic reticulum. Catalyzes the hydrolysis of ATP coupled with the translocation of calcium from the cytosol to the sarcoplasmic reticulum lumen. Contributes to calcium sequestration involved in muscular excitation/contraction. {ECO:0000250|Un…	R-HSA-1912420;R-HSA-418359;R-HSA-5578775;R-HSA-936837;	LFF:833,
P16615	AT2A2_HUMAN	ATP2A2 ATP2B	Sarcoplasmic/endoplasmic reticulum calcium ATPase 2 (SERCA2) (SR Ca(2+)-ATPase 2) (EC 3.6.3.8) (Calcium pump 2) (Calcium-transporting ATPase sarcoplasmic reticulum type, slow twitch skeletal muscle isoform) (Endoplasmic reticulum class 1/2 Ca(2+) ATPase)	1042	FUNCTION: This magnesium-dependent enzyme catalyzes the hydrolysis of ATP coupled with the translocation of calcium from the cytosol to the sarcoplasmic reticulum lumen. Isoform 2 is involved in the regulation of the contraction/relaxation cycle (PubMed:16402920). Acts as a regulator of TNFSF11-mediated Ca(2+) signaling pathways via its interaction with TMEM64 which is critical for the TNFSF11-in…	R-HSA-1912420;R-HSA-418359;R-HSA-5578775;R-HSA-936837;	LFF:832, NFI:582,
Q93084	AT2A3_HUMAN	ATP2A3	Sarcoplasmic/endoplasmic reticulum calcium ATPase 3 (SERCA3) (SR Ca(2+)-ATPase 3) (EC 3.6.3.8) (Calcium pump 3)	1043	FUNCTION: This magnesium-dependent enzyme catalyzes the hydrolysis of ATP coupled with the transport of calcium. Transports calcium ions from the cytosol into the sarcoplasmic/endoplasmic reticulum lumen. Contributes to calcium sequestration involved in muscular excitation/contraction. {ECO:0000269|PubMed:11956212, ECO:0000269|PubMed:15028735}.	R-HSA-1912420;R-HSA-418359;R-HSA-5578775;R-HSA-936837;	LFF:833, NFY:866, NFA:739,
P20020	AT2B1_HUMAN	ATP2B1 PMCA1	Plasma membrane calcium-transporting ATPase 1 (PMCA1) (EC 3.6.3.8) (Plasma membrane calcium ATPase isoform 1) (Plasma membrane calcium pump isoform 1)	1220	FUNCTION: This magnesium-dependent enzyme catalyzes the hydrolysis of ATP coupled with the transport of calcium out of the cell.	R-HSA-418359;R-HSA-5578775;R-HSA-936837;	KFF:418, 952, NAF:1122, NFI:88,
Q01814	AT2B2_HUMAN	ATP2B2 PMCA2	Plasma membrane calcium-transporting ATPase 2 (PMCA2) (EC 3.6.3.8) (Plasma membrane calcium ATPase isoform 2) (Plasma membrane calcium pump isoform 2)	1243	FUNCTION: This magnesium-dependent enzyme catalyzes the hydrolysis of ATP coupled with the transport of calcium out of the cell.	R-HSA-418359;R-HSA-5578775;R-HSA-936837;	KFF:442, NFI:85,
Q16720	AT2B3_HUMAN	ATP2B3	Plasma membrane calcium-transporting ATPase 3 (PMCA3) (EC 3.6.3.8) (Plasma membrane calcium ATPase isoform 3) (Plasma membrane calcium pump isoform 3)	1220	FUNCTION: This magnesium-dependent enzyme catalyzes the hydrolysis of ATP coupled with the transport of calcium out of the cell.	R-HSA-418359;R-HSA-5578775;R-HSA-936837;	LFF:949, KFF:416, NFI:88,
P23634	AT2B4_HUMAN	ATP2B4 ATP2B2 MXRA1	Plasma membrane calcium-transporting ATPase 4 (PMCA4) (EC 3.6.3.8) (Matrix-remodeling-associated protein 1) (Plasma membrane calcium ATPase isoform 4) (Plasma membrane calcium pump isoform 4)	1241	FUNCTION: Calcium/calmodulin-regulated and magnesium-dependent enzyme that catalyzes the hydrolysis of ATP coupled with the transport of calcium out of the cell (PubMed:8530416). By regulating sperm cell calcium homeostasis, may play a role in sperm motility (By similarity). {ECO:0000250|UniProtKB:Q6Q477, ECO:0000269|PubMed:8530416}.	R-HSA-418359;R-HSA-5578775;R-HSA-936837;	KFF:408, 940,
Q8IUZ5	AT2L2_HUMAN	PHYKPL AGXT2L2 PP9286	5-phosphohydroxy-L-lysine phospho-lyase (EC 4.2.3.134) (Alanine--glyoxylate aminotransferase 2-like 2)	450	FUNCTION: Catalyzes the pyridoxal-phosphate-dependent breakdown of 5-phosphohydroxy-L-lysine, converting it to ammonia, inorganic phosphate and 2-aminoadipate semialdehyde. {ECO:0000269|PubMed:22241472}.	R-HSA-1442490;R-HSA-71064;	LFF:25,
Q9Y2Q0	AT8A1_HUMAN	ATP8A1 ATPIA	Phospholipid-transporting ATPase IA (EC 3.6.3.1) (ATPase class I type 8A member 1) (Chromaffin granule ATPase II) (P4-ATPase flippase complex alpha subunit ATP8A1)	1164	FUNCTION: Catalytic component of a P4-ATPase flippase complex which catalyzes the hydrolysis of ATP coupled to the transport of aminophospholipids from the outer to the inner leaflet of various membranes and ensures the maintenance of asymmetric distribution of phospholipids. Phospholipid translocation seems also to be implicated in vesicle formation and in uptake of lipid signaling molecules. In…	R-HSA-6798695;R-HSA-936837;	NDF:738,
Q9NTI2	AT8A2_HUMAN	ATP8A2 ATPIB	Phospholipid-transporting ATPase IB (EC 3.6.3.1) (ATPase class I type 8A member 2) (ML-1) (P4-ATPase flippase complex alpha subunit ATP8A2)	1188	FUNCTION: Catalytic component of a P4-ATPase flippase complex which catalyzes the hydrolysis of ATP coupled to the transport of aminophospholipids from the outer to the inner leaflet of various membranes and ensures the maintenance of asymmetric distribution of phospholipids. Phospholipid translocation seems also to be implicated in vesicle formation and in uptake of lipid signaling molecules. Re…	R-HSA-936837;	NAF:97, NFK:439
O43520	AT8B1_HUMAN	ATP8B1 ATPIC FIC1 PFIC	Phospholipid-transporting ATPase IC (EC 3.6.3.1) (ATPase class I type 8B member 1) (Familial intrahepatic cholestasis type 1) (P4-ATPase flippase complex alpha subunit ATP8B1)	1251	FUNCTION: Catalytic component of a P4-ATPase flippase complex which catalyzes the hydrolysis of ATP coupled to the transport of aminophospholipids from the outer to the inner leaflet of various membranes and ensures the maintenance of asymmetric distribution of phospholipids. Phospholipid translocation seems also to be implicated in vesicle formation and in uptake of lipid signaling molecules. Ma…	R-HSA-936837;	LFF:1047, FFF:527, QFF:526, NAF:103, 1099, NDF:205, NFA:958,
P98198	AT8B2_HUMAN	ATP8B2 ATPID KIAA1137	Phospholipid-transporting ATPase ID (EC 3.6.3.1) (ATPase class I type 8B member 2) (P4-ATPase flippase complex alpha subunit ATP8B2)	1209	FUNCTION: Catalytic component of a P4-ATPase flippase complex which catalyzes the hydrolysis of ATP coupled to the transport of aminophospholipids from the outer to the inner leaflet of various membranes and ensures the maintenance of asymmetric distribution of phospholipids. Phospholipid translocation seems also to be implicated in vesicle formation and in uptake of lipid signaling molecules (Pr…	R-HSA-936837;	NHF:1039, NFA:898,
O60423	AT8B3_HUMAN	ATP8B3 ATP1K FOS37502_2	Phospholipid-transporting ATPase IK (EC 3.6.3.1) (ATPase class I type 8B member 3)	1300	FUNCTION: P4-ATPase flippase which catalyzes the hydrolysis of ATP coupled to the transport of aminophospholipids from the outer to the inner leaflet of various membranes and ensures the maintenance of asymmetric distribution of phospholipids. Phospholipid translocation seems also to be implicated in vesicle formation and in uptake of lipid signaling molecules. May be responsible for the maintena…	R-HSA-936837;	NFF:1093, LFF:163, NFY:144,
Q8TF62	AT8B4_HUMAN	ATP8B4 KIAA1939	Probable phospholipid-transporting ATPase IM (EC 3.6.3.1) (ATPase class I type 8B member 4) (P4-ATPase flippase complex alpha subunit ATP8B4)	1192	FUNCTION: Component of a P4-ATPase flippase complex which catalyzes the hydrolysis of ATP coupled to the transport of aminophospholipids from the outer to the inner leaflet of various membranes and ensures the maintenance of asymmetric distribution of phospholipids. Phospholipid translocation seems also to be implicated in vesicle formation and in uptake of lipid signaling molecules (Probable). {…	R-HSA-6798695;R-HSA-936837;	LFF:969, QFF:447, KFF:954, NFA:880,
Q6PL18	ATAD2_HUMAN	ATAD2 L16 PRO2000	ATPase family AAA domain-containing protein 2 (EC 3.6.1.3) (AAA nuclear coregulator cancer-associated protein) (ANCCA)	1390	FUNCTION: May be a transcriptional coactivator of the nuclear receptor ESR1 required to induce the expression of a subset of estradiol target genes, such as CCND1, MYC and E2F1. May play a role in the recruitment or occupancy of CREBBP at some ESR1 target gene promoters. May be required for histone hyperacetylation. Involved in the estrogen-induced cell proliferation and cell cycle progression of…	R-HSA-8866910;	KFF:931, NIF:319, 1348, NFR:391,
Q96QE3	ATAD5_HUMAN	ATAD5 C17orf41 FRAG1	ATPase family AAA domain-containing protein 5 (Chromosome fragility-associated gene 1 protein)	1844	FUNCTION: Involved in DNA damage response. Involved in a RAD9A-related damage checkpoint, a pathway that is important in determining whether DNA damage is compatible with cell survival or whether it requires cell elimination by apoptosis. Modulates the RAD9A interaction with BCL2 and thereby induces DNA damages-induced apoptosis. {ECO:0000269|PubMed:15983387}.		NIF:1467, NYF:1239, NDF:149, 200, 1675, NFR:1374,
Q5SQI0	ATAT_HUMAN	ATAT1 C6orf134 MEC17 Nbla00487	Alpha-tubulin N-acetyltransferase 1 (Alpha-TAT) (Alpha-TAT1) (TAT) (EC 2.3.1.108) (Acetyltransferase mec-17 homolog)	421	FUNCTION: Specifically acetylates 'Lys-40' in alpha-tubulin on the lumenal side of microtubules. Promotes microtubule destabilization and accelerates microtubule dynamics; this activity may be independent of acetylation activity. Acetylates alpha-tubulin with a slow enzymatic rate, due to a catalytic site that is not optimized for acetyl transfer. Enters the microtubule through each end and diffu…	R-HSA-5617833;	NNF:181,
Q9ULI0	ATD2B_HUMAN	ATAD2B KIAA1240	ATPase family AAA domain-containing protein 2B	1458			KFF:905, NIF:981, NFA:1230, NFR:364,
Q9NVI7	ATD3A_HUMAN	ATAD3A	ATPase family AAA domain-containing protein 3A	634	FUNCTION: Essential for mitochondrial network organization, mitochondrial metabolism and cell growth at organism and cellular level. May play an important role in mitochondrial protein synthesis. May also participate in mitochondrial DNA replication. May bind to mitochondrial DNA D-loops and contribute to nucleoid stability. Required for enhanced channeling of cholesterol for hormone-dependent st…		NAF:482,
Q5T9A4	ATD3B_HUMAN	ATAD3B KIAA1273 TOB3	ATPase family AAA domain-containing protein 3B (AAA-TOB3)	648	FUNCTION: May play a role in a mitochondrial network organization typical for stem cells, characterized by reduced mitochondrial metabolism, low mtDNA copies and fragmentated mitochondrial network. may act by suppressing ATAD3A function, interfering with ATAD3A interaction with matrix nucleoid complexes. {ECO:0000269|PubMed:22664726}.	R-HSA-6798695;	NAF:434,
Q5T2N8	ATD3C_HUMAN	ATAD3C	ATPase family AAA domain-containing protein 3C	411			NAF:259,
Q9Y2D1	ATF5_HUMAN	ATF5 ATFX	Cyclic AMP-dependent transcription factor ATF-5 (cAMP-dependent transcription factor ATF-5) (Activating transcription factor 5) (Transcription factor ATFx)	282	FUNCTION: Transcription factor that either stimulates or represses gene transcription through binding of different DNA regulatory elements such as cAMP response element (CRE) (consensus: 5'-GTGACGT[AC][AG]-3'), ATF5-specific response element (ARE) (consensus: 5'-C[CT]TCT[CT]CCTT[AT]-3') but also the amino acid response element (AARE), present in many viral and cellular promoters. Critically invol…		DFF:114,
P18850	ATF6A_HUMAN	ATF6	Cyclic AMP-dependent transcription factor ATF-6 alpha (cAMP-dependent transcription factor ATF-6 alpha) (Activating transcription factor 6 alpha) (ATF6-alpha) [Cleaved into: Processed cyclic AMP-dependent transcription factor ATF-6 alpha]	670	FUNCTION: Transmembrane glycoprotein of the endoplasmic reticulum that functions as a transcription activator and initiates the unfolded protein response (UPR) during endoplasmic reticulum stress. Cleaved upon ER stress, the N-terminal processed cyclic AMP-dependent transcription factor ATF-6 alpha translocates to the nucleus where it activates transcription of genes involved in the UPR. Binds DN…	R-HSA-380994;R-HSA-381033;R-HSA-381183;	DFF:554, NNF:55,
O75143	ATG13_HUMAN	ATG13 KIAA0652	Autophagy-related protein 13	517	FUNCTION: Autophagy factor required for autophagosome formation and mitophagy. Target of the TOR kinase signaling pathway that regulates autophagy through the control of the phosphorylation status of ATG13 and ULK1, and the regulation of the ATG13-ULK1-RB1CC1 complex. Through its regulation of ULK1 activity, plays a role in the regulation of the kinase activity of mTORC1 and cell proliferation. {…	R-HSA-1632852;	KFF:18,
Q2TAZ0	ATG2A_HUMAN	ATG2A KIAA0404	Autophagy-related protein 2 homolog A	1938	FUNCTION: Required for both autophagosome formation and regulation of lipid droplet morphology and dispersion. {ECO:0000269|PubMed:22219374}.		DFF:1599, LFF:364, 1594,
Q96BY7	ATG2B_HUMAN	ATG2B C14orf103	Autophagy-related protein 2 homolog B	2078	FUNCTION: Required for both autophagosome formation and regulation of lipid droplet morphology and dispersion. {ECO:0000269|PubMed:22219374}.		DFF:1721, LFF:1716, KFF:825, NYF:1523,
Q9Y4P1	ATG4B_HUMAN	ATG4B APG4B AUTL1 KIAA0943	Cysteine protease ATG4B (EC 3.4.22.-) (AUT-like 1 cysteine endopeptidase) (Autophagin-1) (Autophagy-related cysteine endopeptidase 1) (Autophagy-related protein 4 homolog B) (hAPG4B)	393	FUNCTION: Cysteine protease required for the cytoplasm to vacuole transport (Cvt) and autophagy. Cleaves the C-terminal amino acid of ATG8 family proteins MAP1LC3, GABARAPL1, GABARAPL2 and GABARAP, to reveal a C-terminal glycine. Exposure of the glycine at the C-terminus is essential for ATG8 proteins conjugation to phosphatidylethanolamine (PE) and insertion to membranes, which is necessary for …	R-HSA-1632852;	NAF:113,
O95352	ATG7_HUMAN	ATG7 APG7L	Ubiquitin-like modifier-activating enzyme ATG7 (ATG12-activating enzyme E1 ATG7) (Autophagy-related protein 7) (APG7-like) (hAGP7) (Ubiquitin-activating enzyme E1-like protein)	703	FUNCTION: E1-like activating enzyme involved in the 2 ubiquitin-like systems required for cytoplasm to vacuole transport (Cvt) and autophagy. Activates ATG12 for its conjugation with ATG5 as well as the ATG8 family proteins for their conjugation with phosphatidylethanolamine. Both systems are needed for the ATG8 association to Cvt vesicles and autophagosomes membranes. Required for autophagic dea…	R-HSA-1632852;R-HSA-6798695;R-HSA-6802952;R-HSA-983168;	DFF:218,
Q7Z3C6	ATG9A_HUMAN	ATG9A APG9L1	Autophagy-related protein 9A (APG9-like 1) (mATG9)	839	FUNCTION: Involved in autophagy and cytoplasm to vacuole transport (Cvt) vesicle formation. Plays a key role in the organization of the preautophagosomal structure/phagophore assembly site (PAS), the nucleating site for formation of the sequestering vesicle. Cycles between a juxta-nuclear trans-Golgi network compartment and late endosomes. Nutrient starvation induces accumulation on autophagosome…	R-HSA-1632852;	DFF:503, LFF:45,
Q674R7	ATG9B_HUMAN	ATG9B APG9L2 NOS3AS	Autophagy-related protein 9B (APG9-like 2) (Nitric oxide synthase 3-overlapping antisense gene protein) (Protein sONE)	924	FUNCTION: Involved in autophagy and cytoplasm to vacuole transport (Cvt) vesicle formation. Plays a key role in the organization of the preautophagosomal structure/phagophore assembly site (PAS), the nucleating site for formation of the sequestering vesicle (By similarity). {ECO:0000250}.	R-HSA-1632852;	DFF:654,
Q8N6G6	ATL1_HUMAN	ADAMTSL1 ADAMTSR1 C9orf94 UNQ528/PRO1071	ADAMTS-like protein 1 (ADAMTSL-1) (Punctin-1)	1762		R-HSA-5083635;R-HSA-5173214;	DFF:305, NIF:433,
P82987	ATL3_HUMAN	ADAMTSL3 KIAA1233	ADAMTS-like protein 3 (ADAMTSL-3) (Punctin-2)	1691		R-HSA-5083635;R-HSA-5173214;	DFF:347, FFF:333, QFF:332,
Q8WXF7	ATLA1_HUMAN	ATL1 GBP3 SPG3A	Atlastin-1 (EC 3.6.5.-) (Brain-specific GTP-binding protein) (GTP-binding protein 3) (GBP-3) (hGBP3) (Guanine nucleotide-binding protein 3) (Spastic paraplegia 3 protein A)	558	FUNCTION: GTPase tethering membranes through formation of trans-homooligomers and mediating homotypic fusion of endoplasmic reticulum membranes. Functions in endoplasmic reticulum tubular network biogenesis (PubMed:27619977). May also regulate Golgi biogenesis. May regulate axonal development. {ECO:0000269|PubMed:14506257, ECO:0000269|PubMed:17321752, ECO:0000269|PubMed:18270207, ECO:0000269|PubM…		NIF:440,
Q8NHH9	ATLA2_HUMAN	ATL2 ARL6IP2	Atlastin-2 (EC 3.6.5.-) (ADP-ribosylation factor-like protein 6-interacting protein 2) (ARL-6-interacting protein 2) (Aip-2)	583	FUNCTION: GTPase tethering membranes through formation of trans-homooligomers and mediating homotypic fusion of endoplasmic reticulum membranes. Functions in endoplasmic reticulum tubular network biogenesis (PubMed:18270207, PubMed:19665976, PubMed:27619977). {ECO:0000269|PubMed:18270207, ECO:0000269|PubMed:19665976, ECO:0000269|PubMed:27619977}.		NIF:467, NFI:458,
Q93009	ATM	USP7 HAUSP	Ubiquitin carboxyl-terminal hydrolase 7 (EC 3.4.19.12) (Deubiquitinating enzyme 7) (Herpesvirus-associated ubiquitin-specific protease) (Ubiquitin thioesterase 7) (Ubiquitin-specific-processing protease 7)	1102	FUNCTION: Hydrolase that deubiquitinates target proteins such as FOXO4, p53/TP53, MDM2, ERCC6, DNMT1, UHRF1, PTEN, KMT2E/MLL5 and DAXX (PubMed:11923872, PubMed:15053880, PubMed:16964248, PubMed:18716620, PubMed:25283148, PubMed:26678539). Together with DAXX, prevents MDM2 self-ubiquitination and enhances the E3 ligase activity of MDM2 towards p53/TP53, thereby promoting p53/TP53 ubiquitination an…	R-HSA-5689880;R-HSA-6781823;R-HSA-6781827;R-HSA-6782135;R-HSA-6782210;R-HSA-6804757;R-HSA-8866652;R-HSA-8948747;	LFF:157, 232, QFF:838, 866, NIF:359, NYF:818,
Q13315	ATM_HUMAN	ATM	Serine-protein kinase ATM (EC 2.7.11.1) (Ataxia telangiectasia mutated) (A-T mutated)	3056	FUNCTION: Serine/threonine protein kinase which activates checkpoint signaling upon double strand breaks (DSBs), apoptosis and genotoxic stresses such as ionizing ultraviolet A light (UVA), thereby acting as a DNA damage sensor. Recognizes the substrate consensus sequence [ST]-Q. Phosphorylates 'Ser-139' of histone variant H2AX/H2AFX at double strand breaks (DSBs), thereby regulating DNA damage r…	R-HSA-2559586;R-HSA-3371453;R-HSA-349425;R-HSA-5685938;R-HSA-5685942;R-HSA-5693548;R-HSA-5693554;R-HSA-5693565;R-HSA-5693568;R-HSA-5693571;R-HSA-5693579;R-HSA-5693607;R-HSA-5693616;R-HSA-6796648;R-HSA-6803204;R-HSA-6803207;R-HSA-6804756;R-HSA-6804757;R-HSA-6804760;R-HSA-69473;R-HSA-69541;R-HSA-69601;R-HSA-912446;	NFF:625, DFF:211, NDF:405, 2794, NHF:1595, NFR:246,
O43313	ATMIN_HUMAN	ATMIN KIAA0431 ZNF822	ATM interactor (ATM/ATR-substrate CHK2-interacting zinc finger protein) (ASCIZ) (Zinc finger protein 822)	823	FUNCTION: Transcription factor. Plays a crucial role in cell survival and RAD51 foci formation in response to methylating DNA damage. Involved in regulating the activity of ATM in the absence of DNA damage. May play a role in stabilizing ATM. Binds to the DYNLL1 promoter and activates its transcription. {ECO:0000269|PubMed:15933716, ECO:0000269|PubMed:17525732, ECO:0000269|PubMed:22167198}.		NFF:709, LFF:778, NFI:423,
P20648	ATP4A_HUMAN	ATP4A	Potassium-transporting ATPase alpha chain 1 (EC 3.6.3.10) (Gastric H(+)/K(+) ATPase subunit alpha) (Proton pump)	1035	FUNCTION: Catalyzes the hydrolysis of ATP coupled with the exchange of H(+) and K(+) ions across the plasma membrane. Responsible for acid production in the stomach.	R-HSA-936837;	NIF:988, NFA:765,
Q04656	ATP7A_HUMAN	ATP7A MC1 MNK	Copper-transporting ATPase 1 (EC 3.6.3.54) (Copper pump 1) (Menkes disease-associated protein)	1500	FUNCTION: May supply copper to copper-requiring proteins within the secretory pathway, when localized in the trans-Golgi network. Under conditions of elevated extracellular copper, it relocalized to the plasma membrane where it functions in the efflux of copper from cells.	R-HSA-3299685;R-HSA-6803544;R-HSA-936837;	LFF:658, QFF:724, NDF:1200,
P35670	ATP7B_HUMAN	ATP7B PWD WC1 WND	Copper-transporting ATPase 2 (EC 3.6.3.54) (Copper pump 2) (Wilson disease-associated protein) [Cleaved into: WND/140 kDa]	1465	FUNCTION: Copper ion transmembrane transporter involved in the export of copper out of the cells. It is involved in copper homeostasis in the liver, where it ensures the efflux of copper from hepatocytes into the bile in response to copper overload. {ECO:0000269|PubMed:18203200, ECO:0000269|PubMed:22240481, ECO:0000269|PubMed:24706876, ECO:0000269|PubMed:26004889}.	R-HSA-936837;	NFK:322
O75110	ATP9A_HUMAN	ATP9A ATPIIA KIAA0611	Probable phospholipid-transporting ATPase IIA (EC 3.6.3.1) (ATPase class II type 9A)	1047		R-HSA-936837;	NFF:64, NAF:717,
O43861	ATP9B_HUMAN	ATP9B ATPIIB NEO1L HUSSY-20	Probable phospholipid-transporting ATPase IIB (EC 3.6.3.1) (ATPase class II type 9B)	1147		R-HSA-936837;	KFF:155, NAF:806,
P25705	ATPA_HUMAN	ATP5F1A ATP5A ATP5A1 ATP5AL2 ATPM	ATP synthase subunit alpha, mitochondrial (ATP synthase F1 subunit alpha)	553	FUNCTION: Mitochondrial membrane ATP synthase (F(1)F(0) ATP synthase or Complex V) produces ATP from ADP in the presence of a proton gradient across the membrane which is generated by electron transport complexes of the respiratory chain. F-type ATPases consist of two structural domains, F(1) - containing the extramembraneous catalytic core, and F(0) - containing the membrane proton channel, link…	R-HSA-1268020;R-HSA-163210;R-HSA-8949613;	NAF:509, NFH:35,
P06576	ATPB_HUMAN	ATP5F1B ATP5B ATPMB ATPSB	ATP synthase subunit beta, mitochondrial (EC 3.6.3.14) (ATP synthase F1 subunit beta)	529	FUNCTION: Mitochondrial membrane ATP synthase (F(1)F(0) ATP synthase or Complex V) produces ATP from ADP in the presence of a proton gradient across the membrane which is generated by electron transport complexes of the respiratory chain. F-type ATPases consist of two structural domains, F(1) - containing the extramembraneous catalytic core, and F(0) - containing the membrane proton channel, link…	R-HSA-1268020;R-HSA-163210;R-HSA-2151201;R-HSA-8949613;	NIF:307,
Q13535	ATR_HUMAN	ATR FRP1	Serine/threonine-protein kinase ATR (EC 2.7.11.1) (Ataxia telangiectasia and Rad3-related protein) (FRAP-related protein 1)	2644	FUNCTION: Serine/threonine protein kinase which activates checkpoint signaling upon genotoxic stresses such as ionizing radiation (IR), ultraviolet light (UV), or DNA replication stalling, thereby acting as a DNA damage sensor. Recognizes the substrate consensus sequence [ST]-Q. Phosphorylates BRCA1, CHEK1, MCM2, RAD17, RPA2, SMC1 and p53/TP53, which collectively inhibit DNA replication and mitos…	R-HSA-1221632;R-HSA-176187;R-HSA-3371453;R-HSA-5685938;R-HSA-5693607;R-HSA-5693616;R-HSA-6783310;R-HSA-6796648;R-HSA-6804756;R-HSA-69473;	NNF:1031, NFA:1486, NFK:1032
Q8WXE1	ATRIP_HUMAN	ATRIP AGS1	ATR-interacting protein (ATM and Rad3-related-interacting protein)	791	FUNCTION: Required for checkpoint signaling after DNA damage. Required for ATR expression, possibly by stabilizing the protein. {ECO:0000269|PubMed:12791985}.	R-HSA-176187;R-HSA-5685938;R-HSA-5693607;R-HSA-5693616;R-HSA-6783310;R-HSA-6804756;R-HSA-69473;	QFF:424,
O75882	ATRN_HUMAN	ATRN KIAA0548 MGCA	Attractin (DPPT-L) (Mahogany homolog)	1429	FUNCTION: Involved in the initial immune cell clustering during inflammatory response and may regulate chemotactic activity of chemokines. May play a role in melanocortin signaling pathways that regulate energy homeostasis and hair color. Low-affinity receptor for agouti (By similarity). Has a critical role in normal myelination in the central nervous system (By similarity). {ECO:0000250, ECO:000…		QFF:1281, NHF:175, NFY:1035,
Q5VV63	ATRN1_HUMAN	ATRNL1 KIAA0534	Attractin-like protein 1	1379	FUNCTION: May play a role in melanocortin signaling pathways that regulate energy homeostasis. {ECO:0000250}.		QFF:1232, NIF:203, 366, NHF:136, NNF:1152, NFI:1132, NFR:1195,
P46100	ATRX_HUMAN	ATRX RAD54L XH2	Transcriptional regulator ATRX (EC 3.6.4.12) (ATP-dependent helicase ATRX) (X-linked helicase II) (X-linked nuclear protein) (XNP) (Znf-HX)	2492	FUNCTION: Involved in transcriptional regulation and chromatin remodeling. Facilitates DNA replication in multiple cellular environments and is required for efficient replication of a subset of genomic loci. Binds to DNA tandem repeat sequences in both telomeres and euchromatin and in vitro binds DNA quadruplex structures. May help stabilizing G-rich regions into regular chromatin structures by r…		NAF:237, NHF:179, NFI:1763,
Q9H324	ATS10_HUMAN	ADAMTS10	A disintegrin and metalloproteinase with thrombospondin motifs 10 (ADAM-TS 10) (ADAM-TS10) (ADAMTS-10) (EC 3.4.24.-)	1103	FUNCTION: Metalloprotease that participate in microfibrils assembly. Microfibrils are extracellular matrix components occurring independently or along with elastin in the formation of elastic tissues. {ECO:0000269|PubMed:21402694}.	R-HSA-5083635;R-HSA-5173214;	NFY:649,
P58397	ATS12_HUMAN	ADAMTS12 UNQ1918/PRO4389	A disintegrin and metalloproteinase with thrombospondin motifs 12 (ADAM-TS 12) (ADAM-TS12) (ADAMTS-12) (EC 3.4.24.-)	1594	FUNCTION: Metalloprotease that may play a role in the degradation of COMP. Cleaves also alpha-2 macroglobulin and aggregan. Has anti-tumorigenic properties. {ECO:0000269|PubMed:16611630, ECO:0000269|PubMed:17895370, ECO:0000269|PubMed:18485748}.	R-HSA-5083635;R-HSA-5173214;	DFF:173, LFF:102,
Q8WXS8	ATS14_HUMAN	ADAMTS14	A disintegrin and metalloproteinase with thrombospondin motifs 14 (ADAM-TS 14) (ADAM-TS14) (ADAMTS-14) (EC 3.4.24.-)	1223	FUNCTION: Has a aminoprocollagen type I activity processing activity in the absence of ADAMTS2. Seems to be synthesized as a latent enzyme that requires activation to display aminoprocollagen peptidase activity.	R-HSA-1650814;R-HSA-5083635;R-HSA-5173214;	DFF:184,
Q8TE57	ATS16_HUMAN	ADAMTS16 KIAA2029	A disintegrin and metalloproteinase with thrombospondin motifs 16 (ADAM-TS 16) (ADAM-TS16) (ADAMTS-16) (EC 3.4.24.-)	1224		R-HSA-1474228;R-HSA-5083635;R-HSA-5173214;	DFF:689, FFF:690,
Q8TE60	ATS18_HUMAN	ADAMTS18 ADAMTS21	A disintegrin and metalloproteinase with thrombospondin motifs 18 (ADAM-TS 18) (ADAM-TS18) (ADAMTS-18) (EC 3.4.24.-)	1221		R-HSA-1474228;R-HSA-5083635;R-HSA-5173214;	DFF:1190, FFF:693, NAF:927,
P59510	ATS20_HUMAN	ADAMTS20	A disintegrin and metalloproteinase with thrombospondin motifs 20 (ADAM-TS 20) (ADAM-TS20) (ADAMTS-20) (EC 3.4.24.-)	1910	FUNCTION: May play a role in tissue-remodeling process occurring in both normal and pathological conditions. May have a protease-independent function in the transport from the endoplasmic reticulum to the Golgi apparatus of secretory cargos, mediated by the GON domain.	R-HSA-5083635;R-HSA-5173214;	NYF:664, NNF:995,
O15072	ATS3_HUMAN	ADAMTS3 KIAA0366	A disintegrin and metalloproteinase with thrombospondin motifs 3 (ADAM-TS 3) (ADAM-TS3) (ADAMTS-3) (EC 3.4.24.-) (Procollagen II N-proteinase) (PC II-NP) (Procollagen II amino propeptide-processing enzyme)	1205	FUNCTION: Cleaves the propeptides of type II collagen prior to fibril assembly. Does not act on types I and III collagens.	R-HSA-1650814;R-HSA-5083635;R-HSA-5173214;	LFF:80,
Q9UKP5	ATS6_HUMAN	ADAMTS6	A disintegrin and metalloproteinase with thrombospondin motifs 6 (ADAM-TS 6) (ADAM-TS6) (ADAMTS-6) (EC 3.4.24.-)	1117		R-HSA-5083635;R-HSA-5173214;	LFF:85, NFY:660,
Q9UKP4	ATS7_HUMAN	ADAMTS7	A disintegrin and metalloproteinase with thrombospondin motifs 7 (ADAM-TS 7) (ADAM-TS7) (ADAMTS-7) (EC 3.4.24.-) (COMPase)	1686	FUNCTION: Metalloprotease that may play a role in the degradation of COMP. {ECO:0000269|PubMed:16585064}.	R-HSA-5083635;R-HSA-5173214;	NDF:1194, NFI:1068, NFH:1071,
Q9P2N4	ATS9_HUMAN	ADAMTS9 KIAA1312	A disintegrin and metalloproteinase with thrombospondin motifs 9 (ADAM-TS 9) (ADAM-TS9) (ADAMTS-9) (EC 3.4.24.-)	1935	FUNCTION: Cleaves the large aggregating proteoglycans, aggrecan (at the '1838-Glu-|-Ala-1839' site) and versican (at the '1428-Glu-|-Ala-1429' site). Has a protease-independent function in promoting the transport from the endoplasmic reticulum to the Golgi apparatus of a variety of secretory cargos. {ECO:0000269|PubMed:12514189, ECO:0000269|PubMed:22419820}.	R-HSA-1474228;R-HSA-5083635;R-HSA-5173214;	NFY:467,
P17735	ATTY_HUMAN	TAT	Tyrosine aminotransferase (TAT) (EC 2.6.1.5) (L-tyrosine:2-oxoglutarate aminotransferase)	454	FUNCTION: Transaminase involved in tyrosine breakdown. Converts tyrosine to p-hydroxyphenylpyruvate. Can catalyze the reverse reaction, using glutamic acid, with 2-oxoglutarate as cosubstrate (in vitro). Has much lower affinity and transaminase activity towards phenylalanine. {ECO:0000269|PubMed:16640556, ECO:0000269|PubMed:7999802}.	R-HSA-71182;	NFI:414,
Q9UBB4	ATX10_HUMAN	ATXN10 SCA10	Ataxin-10 (Brain protein E46 homolog) (Spinocerebellar ataxia type 10 protein)	475	FUNCTION: Necessary for the survival of cerebellar neurons. Induces neuritogenesis by activating the Ras-MAP kinase pathway. May play a role in the maintenance of a critical intracellular glycosylation level and homeostasis. {ECO:0000250}.		NIF:349,
Q99700	ATX2_HUMAN	ATXN2 ATX2 SCA2 TNRC13	Ataxin-2 (Spinocerebellar ataxia type 2 protein) (Trinucleotide repeat-containing gene 13 protein)	1313	FUNCTION: Involved in EGFR trafficking, acting as negative regulator of endocytic EGFR internalization at the plasma membrane. {ECO:0000269|PubMed:18602463}.		NDF:802,
Q96GD4	AURKB_HUMAN	AURKB AIK2 AIM1 AIRK2 ARK2 STK1 STK12 STK5	Aurora kinase B (EC 2.7.11.1) (Aurora 1) (Aurora- and IPL1-like midbody-associated protein 1) (AIM-1) (Aurora/IPL1-related kinase 2) (ARK-2) (Aurora-related kinase 2) (STK-1) (Serine/threonine-protein kinase 12) (Serine/threonine-protein kinase 5) (Serine/threonine-protein kinase aurora-B)	344	FUNCTION: Serine/threonine-protein kinase component of the chromosomal passenger complex (CPC), a complex that acts as a key regulator of mitosis. The CPC complex has essential functions at the centromere in ensuring correct chromosome alignment and segregation and is required for chromatin-induced microtubule stabilization and spindle assembly. Involved in the bipolar attachment of spindle micro…	R-HSA-141444;R-HSA-174178;R-HSA-2467813;R-HSA-2500257;R-HSA-4615885;R-HSA-5663220;R-HSA-6804756;R-HSA-68877;	NYF:142,
Q9UQB9	AURKC_HUMAN	AURKC AIE2 AIK3 AIRK3 ARK3 STK13	Aurora kinase C (EC 2.7.11.1) (Aurora 3) (Aurora/IPL1-related kinase 3) (ARK-3) (Aurora-related kinase 3) (Aurora/IPL1/Eg2 protein 2) (Serine/threonine-protein kinase 13) (Serine/threonine-protein kinase aurora-C)	309	FUNCTION: Serine/threonine-protein kinase component of the chromosomal passenger complex (CPC), a complex that acts as a key regulator of mitosis. The CPC complex has essential functions at the centromere in ensuring correct chromosome alignment and segregation and is required for chromatin-induced microtubule stabilization and spindle assembly. Plays also a role in meiosis and more particularly …		NYF:108,
Q8WXX7	AUTS2_HUMAN	AUTS2 KIAA0442	Autism susceptibility gene 2 protein	1259	FUNCTION: Component of a Polycomb group (PcG) multiprotein PRC1-like complex, a complex class required to maintain the transcriptionally repressive state of many genes, including Hox genes, throughout development. PcG PRC1 complex acts via chromatin remodeling and modification of histones; it mediates monoubiquitination of histone H2A 'Lys-119', rendering chromatin heritably changed in its expres…	R-HSA-8939243;	NAF:759,
O75366	AVIL_HUMAN	AVIL	Advillin (p92)	819	FUNCTION: Ca(2+)-regulated actin-binding protein. May have a unique function in the morphogenesis of neuronal cells which form ganglia. Required for SREC1-mediated regulation of neurite-like outgrowth. Plays a role in regenerative sensory axon outgrowth and remodeling processes after peripheral injury in neonates. Involved in the formation of long fine actin-containing filopodia-like structures i…		NFY:36,
Q5T686	AVPI1_HUMAN	AVPI1 NPD013 PP5395	Arginine vasopressin-induced protein 1 (AVP-induced protein 1)	147	FUNCTION: May be involved in MAP kinase activation, epithelial sodium channel (ENaC) down-regulation and cell cycling. {ECO:0000250}.		NIF:29,
P27037	AVR2A_HUMAN	ACVR2A ACVR2	Activin receptor type-2A (EC 2.7.11.30) (Activin receptor type IIA) (ACTR-IIA) (ACTRIIA)	513	FUNCTION: On ligand binding, forms a receptor complex consisting of two type II and two type I transmembrane serine/threonine kinases. Type II receptors phosphorylate and activate type I receptors which autophosphorylate, then bind and activate SMAD transcriptional regulators. Receptor for activin A, activin B and inhibin A. Mediates induction of adipogenesis by GDF6 (By similarity). {ECO:0000250…	R-HSA-1181150;R-HSA-1433617;R-HSA-1502540;R-HSA-201451;	LFF:31,
Q13705	AVR2B_HUMAN	ACVR2B	Activin receptor type-2B (EC 2.7.11.30) (Activin receptor type IIB) (ACTR-IIB)	512	FUNCTION: Transmembrane serine/threonine kinase activin type-2 receptor forming an activin receptor complex with activin type-1 serine/threonine kinase receptors (ACVR1, ACVR1B or ACVR1c). Transduces the activin signal from the cell surface to the cytoplasm and is thus regulating many physiological and pathological processes including neuronal differentiation and neuronal survival, hair follicle …	R-HSA-1181150;R-HSA-1433617;R-HSA-1502540;R-HSA-201451;	NDF:211,
Q58HT5	AWAT1_HUMAN	AWAT1 DGA2 DGAT2L3	Acyl-CoA wax alcohol acyltransferase 1 (EC 2.3.1.75) (Diacylglycerol O-acyltransferase 2-like protein 3) (Diacylglycerol acyltransferase 2) (Long-chain-alcohol O-fatty-acyltransferase 1)	328	FUNCTION: Acyltransferase that predominantly esterify long chain (wax) alcohols with acyl-CoA-derived fatty acids to produce wax esters. Wax esters are enriched in sebum, suggesting that it plays a central role in lipid metabolism in skin. Has a preference for arachidyl alcohol as well as decyl alcohol, demonstrating its relatively poor activity using saturated long chain alcohols (C16, C18, and …	R-HSA-2142753;R-HSA-8848584;	LFF:325,
A6NMY6	AXA2L_HUMAN	ANXA2P2 ANX2L2 ANX2P2 LPC2B	Putative annexin A2-like protein (Annexin A2 pseudogene 2) (Lipocortin II pseudogene)	339	FUNCTION: Calcium-regulated membrane-binding protein whose affinity for calcium is greatly enhanced by anionic phospholipids. It binds two calcium ions with high affinity. May be involved in heat-stress response. {ECO:0000250}.		NAF:254,
Q5T1B0	AXDN1_HUMAN	AXDND1 C1orf125	Axonemal dynein light chain domain-containing protein 1	1012			NIF:507, NFK:325
O14977	AZIN1_HUMAN	AZIN1 OAZI OAZIN	Antizyme inhibitor 1 (AZI) (AZI1) (Ornithine decarboxylase antizyme inhibitor)	448	FUNCTION: Antizyme inhibitor (AZI) protein that positively regulates ornithine decarboxylase (ODC) activity and polyamine uptake. AZI is an enzymatically inactive ODC homolog that counteracts the negative effect of ODC antizymes (AZs) OAZ1, OAZ2 and OAZ3 on ODC activity by competing with ODC for antizyme-binding (PubMed:17900240, PubMed:26305948). Inhibits antizyme-dependent ODC degradation and r…	R-HSA-350562;	NFF:428, FFF:429, NAF:38, NDF:396,
P04920	B3A2_HUMAN	SLC4A2 AE2 EPB3L1 HKB3 MPB3L	Anion exchange protein 2 (AE 2) (Anion exchanger 2) (Non-erythroid band 3-like protein) (BND3L) (Solute carrier family 4 member 2)	1241	FUNCTION: Plasma membrane anion exchange protein of wide distribution.	R-HSA-425381;	QFF:153, NAF:603,
Q96Q91	B3A4_HUMAN	SLC4A9 AE4 SBC5	Anion exchange protein 4 (AE 4) (Anion exchanger 4) (Sodium bicarbonate cotransporter 5) (Solute carrier family 4 member 9)	983	FUNCTION: Probable apical anion exchanger of the kidney cortex. {ECO:0000250}.	R-HSA-425381;	FFF:639,
P02730	B3AT_HUMAN	SLC4A1 AE1 DI EPB3	Band 3 anion transport protein (Anion exchange protein 1) (AE 1) (Anion exchanger 1) (Solute carrier family 4 member 1) (CD antigen CD233)	911	FUNCTION: Functions both as a transporter that mediates electroneutral anion exchange across the cell membrane and as a structural protein. Major integral membrane glycoprotein of the erythrocyte membrane; required for normal flexibility and stability of the erythrocyte membrane and for normal erythrocyte shape via the interactions of its cytoplasmic domain with cytoskeletal proteins, glycolytic …	R-HSA-1237044;R-HSA-1247673;R-HSA-425381;R-HSA-5619050;	DFF:621, FFF:582,
Q9NPZ5	B3GA2_HUMAN	B3GAT2 GLCATS KIAA1963	Galactosylgalactosylxylosylprotein 3-beta-glucuronosyltransferase 2 (EC 2.4.1.135) (Beta-1,3-glucuronyltransferase 2) (GlcAT-D) (UDP-glucuronosyltransferase S) (GlcAT-S) (Glucuronosyltransferase S)	323	FUNCTION: Involved in the biosynthesis of L2/HNK-1 carbohydrate epitope on both glycolipids and glycoproteins. {ECO:0000250|UniProtKB:O35789}.	R-HSA-1971475;	LFF:181,
O75752	B3GL1_HUMAN	B3GALNT1 B3GALT3 UNQ531/PRO1074	UDP-GalNAc:beta-1,3-N-acetylgalactosaminyltransferase 1 (Beta-1,3-GalNAc-T1) (EC 2.4.1.79) (Beta-1,3-galactosyltransferase 3) (Beta-1,3-GalTase 3) (Beta3Gal-T3) (Beta3GalT3) (b3Gal-T3) (Beta-3-Gx-T3) (Galactosylgalactosylglucosylceramide beta-D-acetyl-galactosaminyltransferase) (Globoside synthase) (UDP-N-acetylgalactosamine:globotriaosylceramide beta-1,3-N-acetylgalactosaminyltransferase)	331	FUNCTION: Transfers N-acetylgalactosamine onto globotriaosylceramide (PubMed:10993897). Plays a critical role in preimplantation stage embryonic development (By similarity). {ECO:0000250|UniProtKB:Q920V1, ECO:0000269|PubMed:10993897}.	R-HSA-1660662;	LFF:289, KFF:202,
Q8NCR0	B3GL2_HUMAN	B3GALNT2	UDP-GalNAc:beta-1,3-N-acetylgalactosaminyltransferase 2 (Beta-1,3-GalNAc-T2) (EC 2.4.1.313) (Beta-1,3-N-acetylgalactosaminyltransferase II)	500	FUNCTION: Beta-1,3-N-acetylgalactosaminyltransferase that synthesizes a unique carbohydrate structure, GalNAc-beta-1-3GlcNAc, on N- and O-glycans. Has no galactose nor galactosaminyl transferase activity toward any acceptor substrate. Involved in alpha-dystroglycan (DAG1) glycosylation: acts coordinately with GTDC2/POMGnT2 to synthesize a GalNAc-beta3-GlcNAc-beta-terminus at the 4-position of pro…	R-HSA-5173105;	NFY:338, NFW:379, NFR:384,
Q9C0J1	B3GN4_HUMAN	B3GNT4 UNQ1898/PRO4344	N-acetyllactosaminide beta-1,3-N-acetylglucosaminyltransferase 4 (EC 2.4.1.149) (UDP-GlcNAc:betaGal beta-1,3-N-acetylglucosaminyltransferase 4) (BGnT-4) (Beta-1,3-Gn-T4) (Beta-1,3-N-acetylglucosaminyltransferase 4) (Beta3Gn-T4)	378	FUNCTION: Beta-1,3-N-acetylglucosaminyltransferase involved in the synthesis of poly-N-acetyllactosamine. Has activity for type 2 oligosaccharides. {ECO:0000269|PubMed:11042166}.	R-HSA-2022854;R-HSA-913709;	DFF:189,
Q8NFL0	B3GN7_HUMAN	B3GNT7	UDP-GlcNAc:betaGal beta-1,3-N-acetylglucosaminyltransferase 7 (BGnT-7) (Beta-1,3-Gn-T7) (Beta-1,3-N-acetylglucosaminyltransferase 7) (Beta3Gn-T7) (EC 2.4.1.-)	401	FUNCTION: May be involved in keratane sulfate biosynthesis. Transfers N-acetylgalactosamine on to keratan sulfate-related glycans. May play a role in preventing cells from migrating out of the original tissues and invading surrounding tissues. {ECO:0000269|PubMed:12061784}.	R-HSA-2022854;R-HSA-913709;	NNF:59, NFW:60,
Q67FW5	B3GNL_HUMAN	B3GNTL1 B3GNT8	UDP-GlcNAc:betaGal beta-1,3-N-acetylglucosaminyltransferase-like protein 1 (BGnT-like protein 1) (Beta1,3-N-acetylglucosaminyltransferase-like protein 1) (Beta3Gn-T-like protein 1) (Beta3GnTL1) (EC 2.4.1.-) (Beta-1,3-N-acetylglucosaminyltransferase 8) (BGnT-8) (Beta-1,3-Gn-T8) (Beta3Gn-T8)	361	FUNCTION: Putative glycosyltransferase. {ECO:0000305}.	R-HSA-913709;	LFF:207,
Q9Y5Z6	B3GT1_HUMAN	B3GALT1	Beta-1,3-galactosyltransferase 1 (Beta-1,3-GalTase 1) (Beta3Gal-T1) (Beta3GalT1) (EC 2.4.1.86) (UDP-galactose:beta-N-acetyl-glucosamine-beta-1,3-galactosyltransferase 1)	326	FUNCTION: Beta-1,3-galactosyltransferase that transfers galactose from UDP-alpha-D-galactose to substrates with a terminal beta-N-acetylglucosamine (beta-GlcNAc) residue. Involved in the biosynthesis of the carbohydrate moieties of glycolipids and glycoproteins. Inactive towards substrates with terminal alpha-N-acetylglucosamine (alpha-GlcNAc) or alpha-N-acetylgalactosamine (alpha-GalNAc) residue…		NNF:105, NFK:106
O43825	B3GT2_HUMAN	B3GALT2	Beta-1,3-galactosyltransferase 2 (Beta-1,3-GalTase 2) (Beta3Gal-T2) (Beta3GalT2) (EC 2.4.1.86) (UDP-galactose:2-acetamido-2-deoxy-D-glucose 3beta-galactosyltransferase 2)	422	FUNCTION: Beta-1,3-galactosyltransferase that transfers galactose from UDP-galactose to substrates with a terminal beta-N-acetylglucosamine (beta-GlcNAc) residue. Can also utilize substrates with a terminal galactose residue, albeit with lower efficiency. Involved in the biosynthesis of the carbohydrate moieties of glycolipids and glycoproteins. Inactive towards substrates with terminal alpha-N-a…		LFF:41, NYF:276,
Q00973	B4GN1_HUMAN	B4GALNT1 GALGT SIAT2	Beta-1,4 N-acetylgalactosaminyltransferase 1 (EC 2.4.1.92) ((N-acetylneuraminyl)-galactosylglucosylceramide) (GM2/GD2 synthase) (GalNAc-T)	533	FUNCTION: Involved in the biosynthesis of gangliosides GM2, GD2 and GA2. {ECO:0000269|PubMed:1601877}.	R-HSA-1660662;	NFF:437, LFF:521,
Q8NHY0	B4GN2_HUMAN	B4GALNT2 GALGT2	Beta-1,4 N-acetylgalactosaminyltransferase 2 (EC 2.4.1.-) (Sd(a) beta-1,4-GalNAc transferase) (UDP-GalNAc:Neu5Aca2-3Galb-R b1,4-N-acetylgalactosaminyltransferase)	566	FUNCTION: Involved in the synthesis of the Sd(a) antigen (Sia-alpha2,3-[GalNAc-beta1,4]Gal-beta1,4-GlcNAc), a carbohydrate determinant expressed on erythrocytes, the colonic mucosa and other tissues. Transfers a beta-1,4-linked GalNAc to the galactose residue of an alpha-2,3-sialylated chain. {ECO:0000269|PubMed:12678917, ECO:0000269|PubMed:14688233}.	R-HSA-446203;	NFF:474,
Q6L9W6	B4GN3_HUMAN	B4GALNT3	Beta-1,4-N-acetylgalactosaminyltransferase 3 (B4GalNAcT3) (Beta4GalNAc-T3) (Beta4GalNAcT3) (EC 2.4.1.244) (Beta-1,4-N-acetylgalactosaminyltransferase III) (N-acetyl-beta-glucosaminyl-glycoprotein 4-beta-N-acetylgalactosaminyltransferase 2) (NGalNAc-T2)	998	FUNCTION: Transfers N-acetylgalactosamine (GalNAc) from UDP-GalNAc to N-acetylglucosamine-beta-benzyl with a beta-1,4-linkage to form N,N'-diacetyllactosediamine, GalNAc-beta-1,4-GlcNAc structures in N-linked glycans and probably O-linked glycans. Mediates the N,N'-diacetyllactosediamine formation on gastric mucosa. {ECO:0000269|PubMed:16728562}.		NFF:978,
Q76KP1	B4GN4_HUMAN	B4GALNT4	N-acetyl-beta-glucosaminyl-glycoprotein 4-beta-N-acetylgalactosaminyltransferase 1 (NGalNAc-T1) (EC 2.4.1.244) (Beta-1,4-N-acetylgalactosaminyltransferase IV) (Beta4GalNAc-T4) (Beta4GalNAcT4)	1039	FUNCTION: Transfers N-acetylgalactosamine (GalNAc) from UDP-GalNAc to N-acetylglucosamine-beta-benzyl with a beta-1,4-linkage to form N,N'-diacetyllactosediamine, GalNAc-beta-1,4-GlcNAc structures in N-linked glycans and probably O-linked glycans.		NFY:1014,
O60513	B4GT4_HUMAN	B4GALT4 UNQ552/PRO1109	Beta-1,4-galactosyltransferase 4 (Beta-1,4-GalTase 4) (Beta4Gal-T4) (b4Gal-T4) (EC 2.4.1.-) (UDP-Gal:beta-GlcNAc beta-1,4-galactosyltransferase 4) (UDP-galactose:beta-N-acetylglucosamine beta-1,4-galactosyltransferase 4) [Includes: N-acetyllactosamine synthase (EC 2.4.1.90) (Nal synthase); Lactotriaosylceramide beta-1,4-galactosyltransferase (EC 2.4.1.275) (Beta-N-acetylglucosaminyl-glycolipid be…	344	FUNCTION: Responsible for the synthesis of complex-type N-linked oligosaccharides in many glycoproteins as well as the carbohydrate moieties of glycolipids. {ECO:0000269|PubMed:9792633}.	R-HSA-2022854;R-HSA-975577;	QFF:242, NYF:32, NDF:201, NFH:50,
O43286	B4GT5_HUMAN	B4GALT5	Beta-1,4-galactosyltransferase 5 (Beta-1,4-GalTase 5) (Beta4Gal-T5) (b4Gal-T5) (EC 2.4.1.-) (Beta-1,4-GalT II) (UDP-Gal:beta-GlcNAc beta-1,4-galactosyltransferase 5) (UDP-galactose:beta-N-acetylglucosamine beta-1,4-galactosyltransferase 5)	388	FUNCTION: Responsible for the synthesis of complex-type N-linked oligosaccharides in many glycoproteins as well as the carbohydrate moieties of glycolipids. {ECO:0000269|PubMed:9435216}.	R-HSA-2022854;R-HSA-913709;R-HSA-975577;	LFF:19, FFF:20, NYF:360, NAF:291,
Q9UBX8	B4GT6_HUMAN	B4GALT6	Beta-1,4-galactosyltransferase 6 (Beta-1,4-GalTase 6) (Beta4Gal-T6) (b4Gal-T6) (UDP-Gal:beta-GlcNAc beta-1,4-galactosyltransferase 6) (UDP-galactose:beta-N-acetylglucosamine beta-1,4-galactosyltransferase 6) [Includes: Glucosylceramide beta-1,4-galactosyltransferase (EC 2.4.1.274) (Lactosylceramide synthase) (LacCer synthase) (UDP-Gal:glucosylceramide beta-1,4-galactosyltransferase)]	382	FUNCTION: Required for the biosynthesis of glycosphingolipids. {ECO:0000269|PubMed:1551920, ECO:0000269|PubMed:3099851}.	R-HSA-2022854;R-HSA-913709;R-HSA-975577;	FFF:20, NAF:285,
Q9NWV8	BABA1_HUMAN	BABAM1 C19orf62 MERIT40 NBA1 HSPC142	BRISC and BRCA1-A complex member 1 (Mediator of RAP80 interactions and targeting subunit of 40 kDa) (New component of the BRCA1-A complex)	329	FUNCTION: Component of the BRCA1-A complex, a complex that specifically recognizes 'Lys-63'-linked ubiquitinated histones H2A and H2AX at DNA lesions sites, leading to target the BRCA1-BARD1 heterodimer to sites of DNA damage at double-strand breaks (DSBs). The BRCA1-A complex also possesses deubiquitinase activity that specifically removes 'Lys-63'-linked ubiquitin on histones H2A and H2AX. In t…	R-HSA-5689901;R-HSA-5693565;R-HSA-5693571;R-HSA-5693607;R-HSA-69473;	FFF:241,
Q9NXR7	BABA2_HUMAN	BABAM2 BRCC45 BRE	BRISC and BRCA1-A complex member 2 (BRCA1-A complex subunit BRE) (BRCA1/BRCA2-containing complex subunit 45) (Brain and reproductive organ-expressed protein)	383	FUNCTION: Component of the BRCA1-A complex, a complex that specifically recognizes 'Lys-63'-linked ubiquitinated histones H2A and H2AX at DNA lesions sites, leading to target the BRCA1-BARD1 heterodimer to sites of DNA damage at double-strand breaks (DSBs). The BRCA1-A complex also possesses deubiquitinase activity that specifically removes 'Lys-63'-linked ubiquitin on histones H2A and H2AX (PubM…	R-HSA-5689901;R-HSA-5693565;R-HSA-5693571;R-HSA-5693607;R-HSA-69473;	LFF:316,
P56817	BACE1_HUMAN	BACE1 BACE KIAA1149	Beta-secretase 1 (EC 3.4.23.46) (Aspartyl protease 2) (ASP2) (Asp 2) (Beta-site amyloid precursor protein cleaving enzyme 1) (Beta-site APP cleaving enzyme 1) (Memapsin-2) (Membrane-associated aspartic protease 2)	501	FUNCTION: Responsible for the proteolytic processing of the amyloid precursor protein (APP). Cleaves at the N-terminus of the A-beta peptide sequence, between residues 671 and 672 of APP, leads to the generation and extracellular release of beta-cleaved soluble APP, and a corresponding cell-associated C-terminal fragment which is later released by gamma-secretase. {ECO:0000269|PubMed:10677483, EC…	R-HSA-977225;	KFF:168, NIF:339, NFA:98,
Q9Y5Z0	BACE2_HUMAN	BACE2 AEPLC ALP56 ASP21 CDA13 UNQ418/PRO852	Beta-secretase 2 (EC 3.4.23.45) (Aspartic-like protease 56 kDa) (Aspartyl protease 1) (ASP1) (Asp 1) (Beta-site amyloid precursor protein cleaving enzyme 2) (Beta-site APP cleaving enzyme 2) (Down region aspartic protease) (DRAP) (Memapsin-1) (Membrane-associated aspartic protease 1) (Theta-secretase)	518	FUNCTION: Responsible for the proteolytic processing of the amyloid precursor protein (APP). Cleaves APP, between residues 690 and 691, leading to the generation and extracellular release of beta-cleaved soluble APP, and a corresponding cell-associated C-terminal fragment which is later released by gamma-secretase. It has also been shown that it can cleave APP between residues 671 and 672. {ECO:0…		NFF:185, NFA:115,
O00154	BACH_HUMAN	ACOT7 BACH	Cytosolic acyl coenzyme A thioester hydrolase (EC 3.1.2.2) (Acyl-CoA thioesterase 7) (Brain acyl-CoA hydrolase) (BACH) (CTE-IIa) (CTE-II) (Long chain acyl-CoA thioester hydrolase)	380	FUNCTION: Acyl-CoA thioesterases are a group of enzymes that catalyze the hydrolysis of acyl-CoAs to the free fatty acid and coenzyme A (CoASH), providing the potential to regulate intracellular levels of acyl-CoAs, free fatty acids and CoASH. May play an important physiological function in brain. May play a regulatory role by modulating the cellular levels of fatty acyl-CoA ligands for certain t…	R-HSA-77289;	NFH:279,
O14867	BACH1_HUMAN	BACH1	Transcription regulator protein BACH1 (BTB and CNC homolog 1) (HA2303)	736	FUNCTION: Transcriptional regulator that acts as repressor or activator. Binds, in vitro, to NF-E2 binding sites. Play important roles in coordinating transcription activation and repression by MAFK.		NDF:539, NFA:336,
Q9BYV9	BACH2_HUMAN	BACH2	Transcription regulator protein BACH2 (BTB and CNC homolog 2)	841	FUNCTION: Transcriptional regulator that acts as repressor or activator (By similarity). Binds to Maf recognition elements (MARE) (By similarity). Plays an important role in coordinating transcription activation and repression by MAFK (By similarity). Induces apoptosis in response to oxidative stress through repression of the antiapoptotic factor HMOX1 (PubMed:17018862). Positively regulates the …		NDF:628,
Q99933	BAG1_HUMAN	BAG1 HAP	BAG family molecular chaperone regulator 1 (BAG-1) (Bcl-2-associated athanogene 1)	345	FUNCTION: Co-chaperone for HSP70 and HSC70 chaperone proteins. Acts as a nucleotide-exchange factor (NEF) promoting the release of ADP from the HSP70 and HSC70 proteins thereby triggering client/substrate protein release. Nucleotide release is mediated via its binding to the nucleotide-binding domain (NBD) of HSPA8/HSC70 where as the substrate release is mediated via its binding to the substrate-…	R-HSA-3371453;	NFA:340, NFK:300
Q9UL15	BAG5_HUMAN	BAG5 KIAA0873	BAG family molecular chaperone regulator 5 (BAG-5) (Bcl-2-associated athanogene 5)	447	FUNCTION: Inhibits both auto-ubiquitination of PRKN and ubiquitination of target proteins by PRKN (By similarity). May function as a nucleotide exchange factor for HSP/HSP70, promoting ADP release, and activating Hsp70-mediated refolding. {ECO:0000250, ECO:0000269|PubMed:20223214}.	R-HSA-3371453;	NIF:96,
P46379	BAG6_HUMAN	BAG6 BAT3 G3	Large proline-rich protein BAG6 (BAG family molecular chaperone regulator 6) (BCL2-associated athanogene 6) (BAG-6) (HLA-B-associated transcript 3) (Protein G3) (Protein Scythe)	1132	FUNCTION: ATP-independent molecular chaperone preventing the aggregation of misfolded and hydrophobic patches-containing proteins (PubMed:21636303). Functions as part of a cytosolic protein quality control complex, the BAG6/BAT3 complex, which maintains these client proteins in a soluble state and participates to their proper delivery to the endoplasmic reticulum or alternatively can promote thei…		NIF:738,
Q9P281	BAHC1_HUMAN	BAHCC1 BAHD2 KIAA1447	BAH and coiled-coil domain-containing protein 1 (Bromo adjacent homology domain-containing protein 2) (BAH domain-containing protein 2)	2639			NFY:162,
Q9UQB8	BAIP2_HUMAN	BAIAP2	Brain-specific angiogenesis inhibitor 1-associated protein 2 (BAI-associated protein 2) (BAI1-associated protein 2) (Protein BAP2) (Fas ligand-associated factor 3) (FLAF3) (Insulin receptor substrate p53/p58) (IRS-58) (IRSp53/58) (Insulin receptor substrate protein of 53 kDa) (IRSp53) (Insulin receptor substrate p53)	552	FUNCTION: Adapter protein that links membrane-bound small G-proteins to cytoplasmic effector proteins. Necessary for CDC42-mediated reorganization of the actin cytoskeleton and for RAC1-mediated membrane ruffling. Involved in the regulation of the actin cytoskeleton by WASF family members and the Arp2/3 complex. Plays a role in neurite growth. Acts syngeristically with ENAH to promote filipodia f…	R-HSA-2029482;R-HSA-4420097;R-HSA-5663213;	NFI:30,
O94812	BAIP3_HUMAN	BAIAP3 KIAA0734	BAI1-associated protein 3 (BAP3) (Brain-specific angiogenesis inhibitor I-associated protein 3)	1187	FUNCTION: Functions in endosome to Golgi retrograde transport. In response to calcium influx, may interact with SNARE fusion receptors and membrane phospholipids to mediate endosome fusion with the trans-Golgi network. By promoting the recycling of secretory vesicle transmembrane proteins, it indirectly controls dense-core secretory vesicle biogenesis, maturation and their ability to mediate the …		NDF:1112,
Q8NDB2	BANK1_HUMAN	BANK1	B-cell scaffold protein with ankyrin repeats	785	FUNCTION: Involved in B-cell receptor (BCR)-induced Ca(2+) mobilization from intracellular stores. Promotes Lyn-mediated phosphorylation of IP3 receptors 1 and 2. {ECO:0000269|PubMed:11782428}.		NAF:519,
Q9UHQ4	BAP29_HUMAN	BCAP29 BAP29	B-cell receptor-associated protein 29 (BCR-associated protein 29) (Bap29)	241	FUNCTION: May play a role in anterograde transport of membrane proteins from the endoplasmic reticulum to the Golgi. May be involved in CASP8-mediated apoptosis (By similarity). {ECO:0000250}.		LFF:111,
Q99728	BARD1_HUMAN	BARD1	BRCA1-associated RING domain protein 1 (BARD-1) (EC 2.3.2.27) (RING-type E3 ubiquitin transferase BARD1)	777	FUNCTION: E3 ubiquitin-protein ligase. The BRCA1-BARD1 heterodimer specifically mediates the formation of 'Lys-6'-linked polyubiquitin chains and coordinates a diverse range of cellular pathways such as DNA damage repair, ubiquitination and transcriptional regulation to maintain genomic stability. Plays a central role in the control of the cell cycle in response to DNA damage. Acts by mediating u…	R-HSA-5685938;R-HSA-5685942;R-HSA-5689603;R-HSA-5689901;R-HSA-5693554;R-HSA-5693565;R-HSA-5693568;R-HSA-5693571;R-HSA-5693579;R-HSA-5693607;R-HSA-5693616;R-HSA-6804756;R-HSA-69473;	NIF:524,
P82251	BAT1_HUMAN	SLC7A9 BAT1	b(0,+)-type amino acid transporter 1 (b(0,+)AT1) (Glycoprotein-associated amino acid transporter b0,+AT1) (Solute carrier family 7 member 9)	487	FUNCTION: Involved in the high-affinity, sodium-independent transport of cystine and neutral and dibasic amino acids (system b(0,+)-like activity). Thought to be responsible for the high-affinity reabsorption of cystine in the kidney tubule. {ECO:0000269|PubMed:10471498, ECO:0000269|PubMed:10588648, ECO:0000269|PubMed:16609684}.	R-HSA-210991;R-HSA-352230;R-HSA-5660883;	NIF:178, NYF:376,
Q9NRL2	BAZ1A_HUMAN	BAZ1A ACF1 WCRF180 HSPC317	Bromodomain adjacent to zinc finger domain protein 1A (ATP-dependent chromatin-remodeling protein) (ATP-utilizing chromatin assembly and remodeling factor 1) (hACF1) (CHRAC subunit ACF1) (Williams syndrome transcription factor-related chromatin-remodeling factor 180) (WCRF180) (hWALp1)	1556	FUNCTION: Component of the ACF complex, an ATP-dependent chromatin remodeling complex, that regulates spacing of nucleosomes using ATP to generate evenly spaced nucleosomes along the chromatin. The ATPase activity of the complex is regulated by the length of flanking DNA. Also involved in facilitating the DNA replication process. BAZ1A is the accessory, non-catalytic subunit of the complex which …		DFF:39, LFF:474, FFF:475, NIF:801, NAF:436, NFR:1376,
Q9UIG0	BAZ1B_HUMAN	BAZ1B WBSC10 WBSCR10 WBSCR9 WSTF	Tyrosine-protein kinase BAZ1B (EC 2.7.10.2) (Bromodomain adjacent to zinc finger domain protein 1B) (Williams syndrome transcription factor) (Williams-Beuren syndrome chromosomal region 10 protein) (Williams-Beuren syndrome chromosomal region 9 protein) (hWALp2)	1483	FUNCTION: Atypical tyrosine-protein kinase that plays a central role in chromatin remodeling and acts as a transcription regulator. Involved in DNA damage response by phosphorylating 'Tyr-142' of histone H2AX (H2AXY142ph). H2AXY142ph plays a central role in DNA repair and acts as a mark that distinguishes between apoptotic and repair responses to genotoxic stress. Essential component of the WICH …	R-HSA-5250924;R-HSA-5693565;	NFH:381,
Q9UIF9	BAZ2A_HUMAN	BAZ2A KIAA0314 TIP5	Bromodomain adjacent to zinc finger domain protein 2A (Transcription termination factor I-interacting protein 5) (TTF-I-interacting protein 5) (Tip5) (hWALp3)	1905	FUNCTION: Essential component of the NoRC (nucleolar remodeling complex) complex, a complex that mediates silencing of a fraction of rDNA by recruiting histone-modifying enzymes and DNA methyltransferases, leading to heterochromatin formation and transcriptional silencing. In the complex, it plays a central role by being recruited to rDNA and by targeting chromatin modifying enzymes such as HDAC1…	R-HSA-427413;	DFF:620, LFF:1098, KFF:1413,
Q6ZW61	BBS12_HUMAN	BBS12 C4orf24	Bardet-Biedl syndrome 12 protein	710	FUNCTION: Component of the chaperonin-containing T-complex (TRiC), a molecular chaperone complex that assists the folding of proteins upon ATP hydrolysis. As part of the TRiC complex may play a role in the assembly of BBSome, a complex involved in ciliogenesis regulating transports vesicles to the cilia (PubMed:20080638). Involved in adipogenic differentiation (PubMed:19190184). {ECO:0000269|PubM…	R-HSA-5620922;	NIF:136,
Q8WY36	BBX_HUMAN	BBX HBP2	HMG box transcription factor BBX (Bobby sox homolog) (HMG box-containing protein 2)	941	FUNCTION: Transcription factor that is necessary for cell cycle progression from G1 to S phase. {ECO:0000269|PubMed:11680820}.		NAF:85,
Q6ZUJ8	BCAP_HUMAN	PIK3AP1 BCAP	Phosphoinositide 3-kinase adapter protein 1 (B-cell adapter for phosphoinositide 3-kinase) (B-cell phosphoinositide 3-kinase adapter protein 1)	805	FUNCTION: Signaling adapter that contributes to B-cell development by linking B-cell receptor (BCR) signaling to the phosphoinositide 3-kinase (PI3K)-Akt signaling pathway. Has a complementary role to the BCR coreceptor CD19, coupling BCR and PI3K activation by providing a docking site for the PI3K subunit PIK3R1. Alternatively, links Toll-like receptor (TLR) signaling to PI3K activation, a proce…	R-HSA-1257604;R-HSA-2219530;R-HSA-6811558;R-HSA-983695;	DFF:113, NFY:568,
O75363	BCAS1_HUMAN	BCAS1 AIBC1 NABC1	Breast carcinoma-amplified sequence 1 (Amplified and overexpressed in breast cancer) (Novel amplified in breast cancer 1)	584	FUNCTION: Required for myelination. {ECO:0000250|UniProtKB:Q80YN3}.		KFF:196,
Q9H6U6	BCAS3_HUMAN	BCAS3	Breast carcinoma-amplified sequence 3 (GAOB1)	928	FUNCTION: Plays a role in angiogenesis. Participates in the regulation of cell polarity and directional endothelial cell migration by mediating both the activation and recruitment of CDC42 and the reorganization of the actin cytoskeleton at the cell leading edge. Promotes filipodia formation (By similarity). Functions synergistically with PELP1 as a transcriptional coactivator of estrogen recepto…		KFF:216, NNF:505, NFA:141,
O15382	BCAT2_HUMAN	BCAT2 BCATM BCT2 ECA40	Branched-chain-amino-acid aminotransferase, mitochondrial (BCAT(m)) (EC 2.6.1.42) (Placental protein 18) (PP18)	392	FUNCTION: Catalyzes the first reaction in the catabolism of the essential branched chain amino acids leucine, isoleucine, and valine. May also function as a transporter of branched chain alpha-keto acids.	R-HSA-70895;	NIF:269,
Q9HAY6	BCDO1_HUMAN	BCO1 BCDO BCDO1 BCMO1	Beta,beta-carotene 15,15'-dioxygenase (EC 1.13.11.63) (Beta-carotene dioxygenase 1) (Beta-carotene oxygenase 1)	547	FUNCTION: Symmetrically cleaves beta-carotene into two molecules of retinal using a dioxygenase mechanism. {ECO:0000269|PubMed:24668807}.	R-HSA-975634;	NIF:104,
Q9BYV7	BCDO2_HUMAN	BCO2 BCDO2	Beta,beta-carotene 9',10'-oxygenase (EC 1.13.11.71) (B-diox-II) (Beta-carotene dioxygenase 2)	579	FUNCTION: Asymmetrically cleaves beta-carotene at the 9',10' double bond resulting in the formation of beta-apo-10'-carotenal and beta-ionone. Besides beta-carotene, lycopene is also oxidatively cleaved. The apocarotenals formed by this enzyme may be the precursors for the biosynthesis of retinoic acid or exert unknown physiological effects. {ECO:0000269|PubMed:21106934}.	R-HSA-975634;	NAF:360, NFI:546,
P20749	BCL3_HUMAN	BCL3 BCL4 D19S37	B-cell lymphoma 3 protein (BCL-3) (Proto-oncogene BCL3)	454	FUNCTION: Contributes to the regulation of transcriptional activation of NF-kappa-B target genes. In the cytoplasm, inhibits the nuclear translocation of the NF-kappa-B p50 subunit. In the nucleus, acts as transcriptional activator that promotes transcription of NF-kappa-B target genes. Contributes to the regulation of cell proliferation (By similarity). {ECO:0000250, ECO:0000269|PubMed:8453667}.		NFF:420,
Q86UU0	BCL9L_HUMAN	BCL9L DLNB11	B-cell CLL/lymphoma 9-like protein (B-cell lymphoma 9-like protein) (BCL9-like protein) (Protein BCL9-2)	1499	FUNCTION: Transcriptional regulator that acts as an activator. Promotes beta-catenin transcriptional activity. Plays a role in tumorigenesis. Enhances the neoplastic transforming activity of CTNNB1 (By similarity). {ECO:0000250}.	R-HSA-201722;R-HSA-3769402;	NFA:651,
A2AJT9	BCLA3_HUMAN	BCLAF3 CXorf23	BCLAF1 and THRAP3 family member 3	711			NYF:485, NFH:449, NFR:610, 652,
Q9NYF8	BCLF1_HUMAN	BCLAF1 BTF KIAA0164	Bcl-2-associated transcription factor 1 (Btf) (BCLAF1 and THRAP3 family member 1)	920	FUNCTION: Death-promoting transcriptional repressor. May be involved in cyclin-D1/CCND1 mRNA stability through the SNARP complex which associates with both the 3'end of the CCND1 gene and its mRNA. {ECO:0000269|PubMed:18794151}.		NFK:877
P11274	BCR_HUMAN	BCR BCR1 D22S11	Breakpoint cluster region protein (EC 2.7.11.1) (Renal carcinoma antigen NY-REN-26)	1271	FUNCTION: GTPase-activating protein for RAC1 and CDC42. Promotes the exchange of RAC or CDC42-bound GDP by GTP, thereby activating them. Displays serine/threonine kinase activity. {ECO:0000269|PubMed:1657398, ECO:0000269|PubMed:1903516}.	R-HSA-1839117;R-HSA-194840;R-HSA-5655302;	NFA:1147,
Q9Y276	BCS1_HUMAN	BCS1L BCS1	Mitochondrial chaperone BCS1 (h-BCS1) (BCS1-like protein)	419	FUNCTION: Chaperone necessary for the assembly of mitochondrial respiratory chain complex III. Plays an important role in the maintenance of mitochondrial tubular networks, respiratory chain assembly and formation of the LETM1 complex. {ECO:0000269|PubMed:18628306}.	R-HSA-1268020;	NHF:103, NFA:379,
Q02338	BDH_HUMAN	BDH1 BDH SDR9C1	D-beta-hydroxybutyrate dehydrogenase, mitochondrial (EC 1.1.1.30) (3-hydroxybutyrate dehydrogenase) (BDH) (Short chain dehydrogenase/reductase family 9C member 1)	343		R-HSA-77108;R-HSA-77111;	NFI:240,
Q9BUT1	BDH2_HUMAN	BDH2 DHRS6 SDR15C1 UNQ6308/PRO20933	3-hydroxybutyrate dehydrogenase type 2 (EC 1.1.1.-) (EC 1.1.1.30) (Dehydrogenase/reductase SDR family member 6) (Oxidoreductase UCPA) (R-beta-hydroxybutyrate dehydrogenase) (Short chain dehydrogenase/reductase family 15C member 1)	245	FUNCTION: Dehydrogenase that mediates the formation of 2,5-dihydroxybenzoic acid (2,5-DHBA), a siderophore that shares structural similarities with bacterial enterobactin and associates with LCN2, thereby playing a key role in iron homeostasis and transport. Also acts as a 3-hydroxybutyrate dehydrogenase (By similarity). {ECO:0000250, ECO:0000269|PubMed:16380372}.	R-HSA-77111;	NDF:200,
A6H8Y1	BDP1_HUMAN	BDP1 KIAA1241 KIAA1689 TFNR	Transcription factor TFIIIB component B'' homolog (Transcription factor IIIB 150) (TFIIIB150) (Transcription factor-like nuclear regulator)	2624	FUNCTION: General activator of RNA polymerase III transcription. Requires for transcription from all three types of polymerase III promoters. Requires for transcription of genes with internal promoter elements and with promoter elements upstream of the initiation site. {ECO:0000269|PubMed:11040218}.	R-HSA-749476;R-HSA-76061;R-HSA-76066;R-HSA-76071;	DFF:365, NDF:1342, NFR:1289,
Q14457	BECN1_HUMAN	BECN1 GT197	Beclin-1 (Coiled-coil myosin-like BCL2-interacting protein) (Protein GT197) [Cleaved into: Beclin-1-C 35 kDa; Beclin-1-C 37 kDa]	450	FUNCTION: Plays a central role in autophagy (PubMed:23184933, PubMed:28445460). Acts as core subunit of the PI3K complex that mediates formation of phosphatidylinositol 3-phosphate; different complex forms are believed to play a role in multiple membrane trafficking pathways: PI3KC3-C1 is involved in initiation of autophagosomes and PI3KC3-C2 in maturation of autophagosomes and endocytosis. Invol…	R-HSA-1632852;R-HSA-5689880;	NNF:286, NFR:287,
A8MW95	BECN2_HUMAN	BECN2 BECN1L1 BECN1P1	Beclin-2 (Beclin-1 autophagy-related pseudogene 1) (Beclin-1-like protein 1)	431	FUNCTION: Involved in 2 distinct lysosomal degradation pathways: acts as a regulator of autophagy and as a regulator of G-protein coupled receptors turnover. Regulates degradation in lysosomes of a variety of G-protein coupled receptors via its interaction with GPRASP1/GASP1. {ECO:0000269|PubMed:23954414}.		NIF:79, NNF:268, NFR:269, NFK:417
Q8NDZ0	BEND2_HUMAN	BEND2 CXorf20	BEN domain-containing protein 2	799			QFF:106, NFI:235,
Q5T5X7	BEND3_HUMAN	BEND3 KIAA1553	BEN domain-containing protein 3	828	FUNCTION: Transcriptional repressor which associates with the NoRC (nucleolar remodeling complex) complex and plays a key role in repressing rDNA transcription. The sumoylated form modulates the stability of the NoRC complex component BAZ2A/TIP5 by controlling its USP21-mediated deubiquitination (PubMed:21914818, PubMed:26100909). Binds to unmethylated major satellite DNA and is involved in the r…		DFF:334, NDF:333, NFA:572, 738,
Q5SZJ8	BEND6_HUMAN	BEND6 C6orf65	BEN domain-containing protein 6	279	FUNCTION: Acts as a corepressor of recombining binding protein suppressor hairless (RBPJ) and inhibits Notch signaling in neural stem cells, thereby opposing their self-renewal and promoting neurogenesis (PubMed:23571214). {ECO:0000269|PubMed:23571214}.		NAF:47,
O76090	BEST1_HUMAN	BEST1 VMD2	Bestrophin-1 (TU15B) (Vitelliform macular dystrophy protein 2)	585	FUNCTION: Forms calcium-sensitive chloride channels. Highly permeable to bicarbonate. {ECO:0000269|PubMed:11904445, ECO:0000269|PubMed:12907679, ECO:0000269|PubMed:18400985}.	R-HSA-2672351;	FFF:281, QFF:280,
Q8NFU1	BEST2_HUMAN	BEST2 VMD2L1	Bestrophin-2 (Vitelliform macular dystrophy 2-like protein 1)	509	FUNCTION: Forms calcium-sensitive chloride channels. Permeable to bicarbonate. {ECO:0000269|PubMed:11904445, ECO:0000269|PubMed:12907679, ECO:0000269|PubMed:18400985}.	R-HSA-2672351;	FFF:281, QFF:280,
Q8N1M1	BEST3_HUMAN	BEST3 VMD2L3	Bestrophin-3 (Vitelliform macular dystrophy 2-like protein 3)	668	FUNCTION: Forms calcium-sensitive chloride channels. Permeable to bicarbonate. {ECO:0000269|PubMed:12907679}.	R-HSA-2672351;	FFF:247, 281, QFF:280, NIF:574,
Q8NFU0	BEST4_HUMAN	BEST4 VMD2L2	Bestrophin-4 (Vitelliform macular dystrophy 2-like protein 2)	473	FUNCTION: Forms calcium-sensitive chloride channels. Permeable to bicarbonate. {ECO:0000269|PubMed:12907679, ECO:0000269|PubMed:18400985}.	R-HSA-2672351;	FFF:296, QFF:295,
Q00994	BEX3_HUMAN	BEX3 DXS6984E NADE NGFRAP1	Protein BEX3 (Brain-expressed X-linked protein 3) (Nerve growth factor receptor-associated protein 1) (Ovarian granulosa cell 13.0 kDa protein HGR74) (p75NTR-associated cell death executor)	111	FUNCTION: May be a signaling adapter molecule involved in p75NTR-mediated apoptosis induced by NGF. Plays a role in zinc-triggered neuronal death (By similarity). May play an important role in the pathogenesis of neurogenetic diseases. {ECO:0000250}.	R-HSA-205025;	NFR:46,
Q9NWD9	BEX4_HUMAN	BEX4 BEXL1 NADE3	Protein BEX4 (BEX1-like protein 1) (Brain-expressed X-linked protein 4) (Nerve growth factor receptor-associated protein 3)	120	FUNCTION: May play a role in microtubule deacetylation by negatively regulating the SIRT2 deacetylase activity toward alpha-tubulin and thereby participate to the control of cell cycle progression and genomic stability. {ECO:0000269|PubMed:27512957}.		NFR:61,
P16278	BGAL_HUMAN	GLB1 ELNR1	Beta-galactosidase (EC 3.2.1.23) (Acid beta-galactosidase) (Lactase) (Elastin receptor 1)	677	FUNCTION: Isoform 1: Cleaves beta-linked terminal galactosyl residues from gangliosides, glycoproteins, and glycosaminoglycans. {ECO:0000269|PubMed:15714521, ECO:0000269|PubMed:19472408, ECO:0000269|PubMed:2511208, ECO:0000269|PubMed:25936995, ECO:0000269|PubMed:8200356}.; FUNCTION: Isoform 2: Has no beta-galactosidase catalytic activity, but plays functional roles in the formation of extracellul…	R-HSA-1660662;R-HSA-2022857;R-HSA-2024096;R-HSA-2206308;R-HSA-4085001;R-HSA-6798695;	NDF:490, NFA:313, NFH:87,
Q6ZT62	BGIN_HUMAN	BARGIN	Bargin (Chimeric SH3BP1-PDXP protein)	677	FUNCTION: GTPase activating protein (GAP) which specifically converts GTP-bound RAC1 and CDC42 in their inactive GDP-bound form. The GAP activity is enhanced by the non-covalent binding of K-29 and K-48 polyubiquitin chains. {ECO:0000269|PubMed:23223568}.		NYF:233,
P08236	BGLR_HUMAN	GUSB	Beta-glucuronidase (EC 3.2.1.31) (Beta-G1)	651	FUNCTION: Plays an important role in the degradation of dermatan and keratan sulfates.	R-HSA-2024096;R-HSA-2160916;R-HSA-2206292;R-HSA-6798695;	DFF:207, QFF:416, NAF:379, NFA:588,
Q6P575	BGP11_HUMAN	GUSBP11	Putative inactive beta-glucuronidase protein GUSBP11 (Beta-glucuronidase pseudogene 11)	273			DFF:234,
Q7RTS1	BHA15_HUMAN	BHLHA15 BHLHB8 MIST1	Class A basic helix-loop-helix protein 15 (bHLHa15) (Class B basic helix-loop-helix protein 8) (bHLHb8) (Muscle, intestine and stomach expression 1) (MIST-1)	189	FUNCTION: Plays a role in controlling the transcriptional activity of MYOD1, ensuring that expanding myoblast populations remain undifferentiated. Repression may occur through muscle-specific E-box occupancy by homodimers. May also negatively regulate bHLH-mediated transcription through an N-terminal repressor domain. Serves as a key regulator of acinar cell function, stability, and identity. Als…		NAF:93,
Q6PI77	BHLH9_HUMAN	BHLHB9 KIAA1701	Protein BHLHb9 (bHLHb9) (Transcription regulator of 60 kDa) (p60TRP)	547	FUNCTION: May play a role in the control of cellular aging and survival.		NYF:444,
P55061	BI1_HUMAN	TMBIM6 BI1 TEGT	Bax inhibitor 1 (BI-1) (Testis-enhanced gene transcript protein) (Transmembrane BAX inhibitor motif-containing protein 6)	237	FUNCTION: Suppressor of apoptosis (PubMed:21075086). Modulates unfolded protein response signaling (PubMed:21075086). Modulates ER calcium homeostasis by acting as a calcium-leak channel (PubMed:22128171). Negatively regulates autophagy and autophagosome formation, especially during periods of nutrient deprivation, and reduces cell survival during starvation (By similarity). {ECO:0000250|UniProtK…		NIF:2,
Q9UHR4	BI2L1_HUMAN	BAIAP2L1 IRTKS	Brain-specific angiogenesis inhibitor 1-associated protein 2-like protein 1 (BAI1-associated protein 2-like protein 1) (Insulin receptor tyrosine kinase substrate)	511	FUNCTION: May function as adapter protein. Involved in the formation of clusters of actin bundles. Plays a role in the reorganization of the actin cytoskeleton in response to bacterial infection. {ECO:0000269|PubMed:17430976, ECO:0000269|PubMed:19366662, ECO:0000269|PubMed:22921828}.		NFK:92
Q6UXY1	BI2L2_HUMAN	BAIAP2L2 UNQ9336/PRO34007	Brain-specific angiogenesis inhibitor 1-associated protein 2-like protein 2 (BAI1-associated protein 2-like protein 2) (Planar intestinal- and kidney-specific BAR domain protein) (Pinkbar)	529	FUNCTION: Phosphoinositides-binding protein that induces the formation of planar or gently curved membrane structures. Binds to phosphoinositides, including to phosphatidylinositol 4,5-bisphosphate (PtdIns(4,5)P2) headgroups. There seems to be no clear preference for a specific phosphoinositide (By similarity). {ECO:0000250}.		QFF:200,
Q9H694	BICC1_HUMAN	BICC1	Protein bicaudal C homolog 1 (Bic-C)	974	FUNCTION: Putative RNA-binding protein. Acts as a negative regulator of Wnt signaling. May be involved in regulating gene expression during embryonic development. {ECO:0000269|PubMed:21922595}.		DFF:75,
Q9NZM4	BICRA_HUMAN	BICRA GLTSCR1	BRD4-interacting chromatin-remodeling complex-associated protein (Glioma tumor suppressor candidate region gene 1 protein)	1560	FUNCTION: Component of SWI/SNF chromatin remodeling subcomplex GBAF that carries out key enzymatic activities, changing chromatin structure by altering DNA-histone contacts within a nucleosome in an ATP-dependent manner (PubMed:29374058). May play a role in BRD4-mediated gene transcription (PubMed:21555454). {ECO:0000269|PubMed:21555454, ECO:0000269|PubMed:29374058}.		NDF:20,
Q6AI39	BICRL_HUMAN	BICRAL GLTSCR1L KIAA0240	BRD4-interacting chromatin-remodeling complex-associated protein-like (Glioma tumor suppressor candidate region gene 1 protein-like)	1079	FUNCTION: Component of SWI/SNF chromatin remodeling subcomplex GBAF that carries out key enzymatic activities, changing chromatin structure by altering DNA-histone contacts within a nucleosome in an ATP-dependent manner. {ECO:0000269|PubMed:29374058}.		QFF:609, NYF:20,
P55957	BID_HUMAN	BID	BH3-interacting domain death agonist (p22 BID) (BID) [Cleaved into: BH3-interacting domain death agonist p15 (p15 BID); BH3-interacting domain death agonist p13 (p13 BID); BH3-interacting domain death agonist p11 (p11 BID)]	195	FUNCTION: The major proteolytic product p15 BID allows the release of cytochrome c (By similarity). Isoform 1, isoform 2 and isoform 4 induce ICE-like proteases and apoptosis. Isoform 3 does not induce apoptosis. Counters the protective effect of Bcl-2. {ECO:0000250|UniProtKB:P70444, ECO:0000269|PubMed:14583606}.	R-HSA-111447;R-HSA-111452;R-HSA-111453;R-HSA-114294;R-HSA-6803204;R-HSA-75108;	NFI:176,
P53004	BIEA_HUMAN	BLVRA BLVR BVR	Biliverdin reductase A (BVR A) (EC 1.3.1.24) (Biliverdin-IX alpha-reductase)	296	FUNCTION: Reduces the gamma-methene bridge of the open tetrapyrrole, biliverdin IX alpha, to bilirubin with the concomitant oxidation of a NADH or NADPH cofactor.	R-HSA-189483;	NIF:249, 256,
Q9Y6D6	BIG1_HUMAN	ARFGEF1 ARFGEP1 BIG1	Brefeldin A-inhibited guanine nucleotide-exchange protein 1 (Brefeldin A-inhibited GEP 1) (ADP-ribosylation factor guanine nucleotide-exchange factor 1) (p200 ARF guanine nucleotide exchange factor) (p200 ARF-GEP1)	1849	FUNCTION: Promotes guanine-nucleotide exchange on ARF1 and ARF3. Promotes the activation of ARF1/ARF3 through replacement of GDP with GTP. Involved in vesicular trafficking. Required for the maintenance of Golgi structure; the function may be independent of its GEF activity. Required for the maturaion of integrin beta-1 in the Golgi. Involved in the establishment and persistence of cell polarity …		NIF:577, 1277, NFI:73, NFR:1229, NFK:514
Q9Y6D5	BIG2_HUMAN	ARFGEF2 ARFGEP2 BIG2	Brefeldin A-inhibited guanine nucleotide-exchange protein 2 (Brefeldin A-inhibited GEP 2) (ADP-ribosylation factor guanine nucleotide-exchange factor 2)	1785	FUNCTION: Promotes guanine-nucleotide exchange on ARF1 and ARF3 and to a lower extent on ARF5 and ARF6. Promotes the activation of ARF1/ARF5/ARF6 through replacement of GDP with GTP. Involved in the regulation of Golgi vesicular transport. Required for the integrity of the endosomal compartment. Involved in trafficking from the trans-Golgi network (TGN) to endosomes and is required for membrane a…	R-HSA-390471;	KFF:1757, NIF:528, 1224, NFI:61, NFR:1176, NFK:465
Q5TH69	BIG3_HUMAN	ARFGEF3 BIG3 C6orf92 KIAA1244	Brefeldin A-inhibited guanine nucleotide-exchange protein 3 (ARFGEF family member 3)	2177	FUNCTION: Participates in the regulation of systemic glucose homeostasis, where it negatively regulates insulin granule biogenesis in pancreatic islet beta cells (By similarity). Also regulates glucagon granule production in pancreatic alpha cells (By similarity). Inhibits nuclear translocation of the transcriptional coregulator PHB2 and may enhance estrogen receptor alpha (ESR1) transcriptional …		NHF:1027, NNF:1681, NFA:702, NFK:1528
O00499	BIN1_HUMAN	BIN1 AMPHL	Myc box-dependent-interacting protein 1 (Amphiphysin II) (Amphiphysin-like protein) (Box-dependent myc-interacting protein 1) (Bridging integrator 1)	593	FUNCTION: May be involved in regulation of synaptic vesicle endocytosis. May act as a tumor suppressor and inhibits malignant cell transformation.	R-HSA-8856828;	NFH:251,
Q9UBW5	BIN2_HUMAN	BIN2 BRAP1	Bridging integrator 2 (Breast cancer-associated protein 1)	565	FUNCTION: Promotes cell motility and migration, probably via its interaction with the cell membrane and with podosome proteins that mediate interaction with the cytoskeleton. Modulates membrane curvature and mediates membrane tubulation. Plays a role in podosome formation. Inhibits phagocytosis. {ECO:0000269|PubMed:23285027}.	R-HSA-6798695;	NFY:49,
Q13075	BIRC1_HUMAN	NAIP BIRC1	Baculoviral IAP repeat-containing protein 1 (Neuronal apoptosis inhibitory protein)	1403	FUNCTION: Anti-apoptotic protein which acts by inhibiting the activities of CASP3, CASP7 and CASP9. Can inhibit the autocleavage of pro-CASP9 and cleavage of pro-CASP3 by CASP9. Capable of inhibiting CASP9 autoproteolysis at 'Asp-315' and decreasing the rate of auto proteolysis at 'Asp-330'. Acts as a mediator of neuronal survival in pathological conditions. Prevents motor-neuron apoptosis induce…		NFF:1165, 1312, NNF:789, NFI:1204, NFH:1127,
Q13490	BIRC2_HUMAN	BIRC2 API1 MIHB RNF48	Baculoviral IAP repeat-containing protein 2 (EC 2.3.2.27) (Cellular inhibitor of apoptosis 1) (C-IAP1) (IAP homolog B) (Inhibitor of apoptosis protein 2) (hIAP-2) (hIAP2) (RING finger protein 48) (RING-type E3 ubiquitin transferase BIRC2) (TNFR2-TRAF-signaling complex protein 2)	618	FUNCTION: Multi-functional protein which regulates not only caspases and apoptosis, but also modulates inflammatory signaling and immunity, mitogenic kinase signaling, and cell proliferation, as well as cell invasion and metastasis. Acts as an E3 ubiquitin-protein ligase regulating NF-kappa-B signaling and regulates both canonical and non-canonical NF-kappa-B signaling by acting in opposite direc…	R-HSA-111465;R-HSA-168638;R-HSA-168927;R-HSA-5213460;R-HSA-5357905;R-HSA-5357956;R-HSA-5668541;R-HSA-5675482;R-HSA-5676594;R-HSA-5689880;R-HSA-937041;	NIF:522,
Q9NR09	BIRC6_HUMAN	BIRC6 KIAA1289	Baculoviral IAP repeat-containing protein 6 (EC 2.3.2.27) (BIR repeat-containing ubiquitin-conjugating enzyme) (BRUCE) (RING-type E3 ubiquitin transferase BIRC6) (Ubiquitin-conjugating BIR domain enzyme apollon) (APOLLON)	4857	FUNCTION: Anti-apoptotic protein which can regulate cell death by controlling caspases and by acting as an E3 ubiquitin-protein ligase. Has an unusual ubiquitin conjugation system in that it could combine in a single polypeptide, ubiquitin conjugating (E2) with ubiquitin ligase (E3) activity, forming a chimeric E2/E3 ubiquitin ligase. Its tragets include CASP9 and DIABLO/SMAC. Acts as an inhibito…		NYF:3555, NFA:3162, NFH:3022,
P46663	BKRB1_HUMAN	BDKRB1 BRADYB1	B1 bradykinin receptor (B1R) (BK-1 receptor)	353	FUNCTION: This is a receptor for bradykinin. Could be a factor in chronic pain and inflammation.	R-HSA-375276;R-HSA-416476;R-HSA-418594;	NFF:298,
P30411	BKRB2_HUMAN	BDKRB2 BKR2	B2 bradykinin receptor (B2R) (BK-2 receptor)	391	FUNCTION: Receptor for bradykinin. It is associated with G proteins that activate a phosphatidylinositol-calcium second messenger system.	R-HSA-375276;R-HSA-416476;R-HSA-418594;	NIF:75, NNF:119,
P54132	BLM_HUMAN	BLM RECQ2 RECQL3	Bloom syndrome protein (EC 3.6.4.12) (DNA helicase, RecQ-like type 2) (RecQ2) (RecQ protein-like 3)	1417	FUNCTION: ATP-dependent DNA helicase that unwinds single- and double-stranded DNA in a 3'-5' direction (PubMed:9388193, PubMed:24816114, PubMed:25901030). Participates in DNA replication and repair (PubMed:12019152, PubMed:21325134, PubMed:23509288). Involved in 5'-end resection of DNA during double-strand break (DSB) repair: unwinds DNA and recruits DNA2 which mediates the cleavage of 5'-ssDNA (…	R-HSA-3108214;R-HSA-5685938;R-HSA-5685942;R-HSA-5693554;R-HSA-5693568;R-HSA-5693579;R-HSA-5693607;R-HSA-5693616;R-HSA-6804756;R-HSA-69473;R-HSA-912446;	NFF:192, DFF:88, NIF:1239, NFR:667,
Q13867	BLMH_HUMAN	BLMH	Bleomycin hydrolase (BH) (BLM hydrolase) (BMH) (EC 3.4.22.40)	455	FUNCTION: The normal physiological role of BLM hydrolase is unknown, but it catalyzes the inactivation of the antitumor drug BLM (a glycopeptide) by hydrolyzing the carboxamide bond of its B-aminoalaninamide moiety thus protecting normal and malignant cells from BLM toxicity. {ECO:0000250}.	R-HSA-983168;	LFF:102,
A8MY62	BLML_HUMAN	LACTBL1	Putative beta-lactamase-like 1	500			NFY:466,
P13497	BMP1_HUMAN	BMP1 PCOLC	Bone morphogenetic protein 1 (BMP-1) (EC 3.4.24.19) (Mammalian tolloid protein) (mTld) (Procollagen C-proteinase) (PCP)	986	FUNCTION: Cleaves the C-terminal propeptides of procollagen I, II and III. Induces cartilage and bone formation. May participate in dorsoventral patterning during early development by cleaving chordin (CHRD). Responsible for the proteolytic activation of lysyl oxidase LOX.	R-HSA-1474228;R-HSA-1650814;R-HSA-2214320;R-HSA-2243919;R-HSA-8963896;	NFF:543, DFF:634,
O95972	BMP15_HUMAN	BMP15 GDF9B	Bone morphogenetic protein 15 (BMP-15) (Growth/differentiation factor 9B) (GDF-9B)	392	FUNCTION: May be involved in follicular development. Oocyte-specific growth/differentiation factor that stimulates folliculogenesis and granulosa cell (GC) growth. {ECO:0000269|PubMed:18227435}.	R-HSA-381426;R-HSA-8957275;	NHF:162,
P12643	BMP2_HUMAN	BMP2 BMP2A	Bone morphogenetic protein 2 (BMP-2) (Bone morphogenetic protein 2A) (BMP-2A)	396	FUNCTION: Induces cartilage and bone formation (PubMed:3201241). Stimulates the differentiation of myoblasts into osteoblasts via the EIF2AK3-EIF2A- ATF4 pathway. BMP2 activation of EIF2AK3 stimulates phosphorylation of EIF2A which leads to increased expression of ATF4 which plays a central role in osteoblast differentiation. In addition stimulates TMEM119, which upregulates the expression of ATF…	R-HSA-201451;R-HSA-2129379;R-HSA-8878166;R-HSA-8939902;	FFF:132,
P12645	BMP3_HUMAN	BMP3 BMP3A	Bone morphogenetic protein 3 (BMP-3) (Bone morphogenetic protein 3A) (BMP-3A) (Osteogenin)	472	FUNCTION: Negatively regulates bone density. Antagonizes the ability of certain osteogenic BMPs to induce osteoprogenitor differentitation and ossification. {ECO:0000269|PubMed:11138004, ECO:0000269|PubMed:15269709}.		LFF:448,
Q7Z5Y6	BMP8A_HUMAN	BMP8A	Bone morphogenetic protein 8A (BMP-8A)	402	FUNCTION: Induces cartilage and bone formation. May be the osteoinductive factor responsible for the phenomenon of epithelial osteogenesis. Plays a role in calcium regulation and bone homeostasis (By similarity). Signaling protein involved in regulation of thermogenesis and energy balance. Proposed to increase the peripheral response of brown adipose tissue (BAT) to adrenergic stimulation while a…		LFF:179,
P34820	BMP8B_HUMAN	BMP8B BMP8	Bone morphogenetic protein 8B (BMP-8) (BMP-8B) (Osteogenic protein 2) (OP-2)	402	FUNCTION: Induces cartilage and bone formation. May be the osteoinductive factor responsible for the phenomenon of epithelial osteogenesis. Plays a role in calcium regulation and bone homeostasis (By similarity). {ECO:0000250}.		LFF:179,
Q8N8U9	BMPER_HUMAN	BMPER KIAA1965	BMP-binding endothelial regulator protein (Bone morphogenetic protein-binding endothelial cell precursor-derived regulator) (Protein crossveinless-2) (hCV2)	685	FUNCTION: Inhibitor of bone morphogenetic protein (BMP) function, it may regulate BMP responsiveness of osteoblasts and chondrocytes. {ECO:0000269|PubMed:14766204}.		NFK:514
Q13873	BMPR2_HUMAN	BMPR2 PPH1	Bone morphogenetic protein receptor type-2 (BMP type-2 receptor) (BMPR-2) (EC 2.7.11.30) (Bone morphogenetic protein receptor type II) (BMP type II receptor) (BMPR-II)	1038	FUNCTION: On ligand binding, forms a receptor complex consisting of two type II and two type I transmembrane serine/threonine kinases. Type II receptors phosphorylate and activate type I receptors which autophosphorylate, then bind and activate SMAD transcriptional regulators. Binds to BMP7, BMP2 and, less efficiently, BMP4. Binding is weak but enhanced by the presence of type I receptors for BMP…	R-HSA-201451;	NFI:239,
P36894	BMR1A_HUMAN	BMPR1A ACVRLK3 ALK3	Bone morphogenetic protein receptor type-1A (BMP type-1A receptor) (BMPR-1A) (EC 2.7.11.30) (Activin receptor-like kinase 3) (ALK-3) (Serine/threonine-protein kinase receptor R5) (SKR5) (CD antigen CD292)	532	FUNCTION: On ligand binding, forms a receptor complex consisting of two type II and two type I transmembrane serine/threonine kinases. Type II receptors phosphorylate and activate type I receptors which autophosphorylate, then bind and activate SMAD transcriptional regulators. Receptor for BMP2, BMP4, GDF5 and GDF6. Positively regulates chondrocyte differentiation through GDF5 interaction. Mediat…	R-HSA-201451;	NHF:420,
O00238	BMR1B_HUMAN	BMPR1B	Bone morphogenetic protein receptor type-1B (BMP type-1B receptor) (BMPR-1B) (EC 2.7.11.30) (CD antigen CDw293)	502	FUNCTION: On ligand binding, forms a receptor complex consisting of two type II and two type I transmembrane serine/threonine kinases. Type II receptors phosphorylate and activate type I receptors which autophosphorylate, then bind and activate SMAD transcriptional regulators. Receptor for BMP7/OP-1 and GDF5. Positively regulates chondrocyte differentiation through GDF5 interaction. {ECO:0000250|…	R-HSA-201451;	NHF:390,
Q14692	BMS1_HUMAN	BMS1 BMS1L KIAA0187	Ribosome biogenesis protein BMS1 homolog (Ribosome assembly protein BMS1 homolog)	1282	FUNCTION: May act as a molecular switch during maturation of the 40S ribosomal subunit in the nucleolus. {ECO:0000250|UniProtKB:Q08965}.	R-HSA-6790901;R-HSA-6791226;	NFI:633,
Q01954	BNC1_HUMAN	BNC1 BNC	Zinc finger protein basonuclin-1	994	FUNCTION: Transcriptional activator (By similarity). Likely specific for squamous epithelium and for the constituent keratinocytes at a stage either prior to or at the very beginning of terminal differentiation (PubMed:8034748). Required for the maintenance of spermatogenesis (By similarity). May also play a role in the differentiation of oocytes and the early development of embryos (By similarit…		QFF:247,
O75936	BODG_HUMAN	BBOX1 BBH BBOX	Gamma-butyrobetaine dioxygenase (EC 1.14.11.1) (Gamma-butyrobetaine hydroxylase) (Gamma-BBH) (Gamma-butyrobetaine,2-oxoglutarate dioxygenase)	387	FUNCTION: Catalyzes the formation of L-carnitine from gamma-butyrobetaine.	R-HSA-71262;	LFF:108,
Q8N9W6	BOLL_HUMAN	BOLL BOULE	Protein boule-like	283	FUNCTION: Probable RNA-binding protein, which may be required during spermatogenesis. May act by binding to the 3'-UTR of mRNAs and regulating their translation (By similarity). {ECO:0000250}.		KFF:51,
Q14137	BOP1_HUMAN	BOP1 KIAA0124	Ribosome biogenesis protein BOP1 (Block of proliferation 1 protein)	746	FUNCTION: Component of the PeBoW complex, which is required for maturation of 28S and 5.8S ribosomal RNAs and formation of the 60S ribosome. {ECO:0000255|HAMAP-Rule:MF_03027, ECO:0000269|PubMed:17353269, ECO:0000269|PubMed:24120868}.	R-HSA-6791226;	DFF:225,
Q9GZL8	BPEC1_HUMAN	BPESC1	Putative BPES syndrome breakpoint region protein (BPES candidate 1)	116			DFF:109,
Q86WA6	BPHL_HUMAN	BPHL MCNAA	Valacyclovir hydrolase (VACVase) (Valacyclovirase) (EC 3.1.-.-) (Biphenyl hydrolase-like protein) (Biphenyl hydrolase-related protein) (Bph-rp) (Breast epithelial mucin-associated antigen) (MCNAA)	291	FUNCTION: Serine hydrolase that catalyzes the hydrolytic activation of amino acid ester prodrugs of nucleoside analogs such as valacyclovir and valganciclovir. Activates valacyclovir to acyclovir. May play a role in detoxification processes. It is a specific alpha-amino acid ester hydrolase that prefers small, hydrophobic, and aromatic side chains and does not have a stringent requirement for the…	R-HSA-211945;	DFF:112,
P17213	BPI_HUMAN	BPI	Bactericidal permeability-increasing protein (BPI) (CAP 57)	487	FUNCTION: The cytotoxic action of BPI is limited to many species of Gram-negative bacteria; this specificity may be explained by a strong affinity of the very basic N-terminal half for the negatively charged lipopolysaccharides that are unique to the Gram-negative bacterial outer envelope. Has antibacterial activity against the Gram-negative bacterium P.aeruginosa, this activity is inhibited by L…	R-HSA-166016;R-HSA-6798695;R-HSA-6803157;	KFF:327,
P59827	BPIB4_HUMAN	BPIFB4 C20orf186 LPLUNC4	BPI fold-containing family B member 4 (Ligand-binding protein RY2G5) (Long palate, lung and nasal epithelium carcinoma-associated protein 4)	614	FUNCTION: May have the capacity to recognize and bind specific classes of odorants. May act as a carrier molecule, transporting odorants across the mucus layer to access receptor sites. May serve as a primary defense mechanism by recognizing and removing potentially harmful odorants or pathogenic microorganisms from the mucosa or clearing excess odorant from mucus to enable new odorant stimuli to…	R-HSA-6803157;	NDF:64,
Q8NFQ6	BPIFC_HUMAN	BPIFC BPIL2	BPI fold-containing family C protein (Bactericidal/permeability-increasing protein-like 2) (BPI-like 2)	507			NDF:149, NHF:311,
P50747	BPL1_HUMAN	HLCS	Biotin--protein ligase (EC 6.3.4.-) (Biotin apo-protein ligase) [Includes: Biotin--[methylmalonyl-CoA-carboxytransferase] ligase (EC 6.3.4.9); Biotin--[propionyl-CoA-carboxylase [ATP-hydrolyzing]] ligase (EC 6.3.4.10) (Holocarboxylase synthetase) (HCS); Biotin--[methylcrotonoyl-CoA-carboxylase] ligase (EC 6.3.4.11); Biotin--[acetyl-CoA-carboxylase] ligase (EC 6.3.4.15)]	726	FUNCTION: Post-translational modification of specific protein by attachment of biotin. Acts on various carboxylases such as acetyl-CoA-carboxylase, pyruvate carboxylase, propionyl CoA carboxylase, and 3-methylcrotonyl CoA carboxylase.	R-HSA-196780;R-HSA-3371599;	NFR:357,
Q12830	BPTF_HUMAN	BPTF FAC1 FALZ	Nucleosome-remodeling factor subunit BPTF (Bromodomain and PHD finger-containing transcription factor) (Fetal Alz-50 clone 1 protein) (Fetal Alzheimer antigen)	3046	FUNCTION: Histone-binding component of NURF (nucleosome-remodeling factor), a complex which catalyzes ATP-dependent nucleosome sliding and facilitates transcription of chromatin. Specifically recognizes H3 tails trimethylated on 'Lys-4' (H3K4me3), which mark transcription start sites of virtually all active genes. May also regulate transcription through direct binding to DNA or transcription fact…		DFF:1338, NYF:838, NDF:1337, 1685, NFH:2109,
P15056	BRAF_HUMAN	BRAF BRAF1 RAFB1	Serine/threonine-protein kinase B-raf (EC 2.7.11.1) (Proto-oncogene B-Raf) (p94) (v-Raf murine sarcoma viral oncogene homolog B1)	766	FUNCTION: Protein kinase involved in the transduction of mitogenic signals from the cell membrane to the nucleus. May play a role in the postsynaptic responses of hippocampal neuron. Phosphorylates MAP2K1, and thereby contributes to the MAP kinase signal transduction pathway. {ECO:0000269|PubMed:21441910}.	R-HSA-1295596;R-HSA-170968;R-HSA-170984;R-HSA-187706;R-HSA-442742;R-HSA-5673000;R-HSA-5674135;R-HSA-5674499;R-HSA-5675221;R-HSA-6802946;R-HSA-6802948;R-HSA-6802949;R-HSA-6802952;R-HSA-6802955;	KFF:293, NIF:581,
P38398	BRCA1_HUMAN	BRCA1 RNF53	Breast cancer type 1 susceptibility protein (EC 2.3.2.27) (RING finger protein 53) (RING-type E3 ubiquitin transferase BRCA1)	1863	FUNCTION: E3 ubiquitin-protein ligase that specifically mediates the formation of 'Lys-6'-linked polyubiquitin chains and plays a central role in DNA repair by facilitating cellular responses to DNA damage. It is unclear whether it also mediates the formation of other types of polyubiquitin chains. The E3 ubiquitin-protein ligase activity is required for its tumor suppressor function. The BRCA1-B…	R-HSA-1221632;R-HSA-3108214;R-HSA-5685938;R-HSA-5685942;R-HSA-5689901;R-HSA-5693554;R-HSA-5693565;R-HSA-5693568;R-HSA-5693571;R-HSA-5693579;R-HSA-5693607;R-HSA-5693616;R-HSA-6796648;R-HSA-6804756;R-HSA-69473;R-HSA-8953750;R-HSA-912446;	NFA:106,
P51587	BRCA2_HUMAN	BRCA2 FACD FANCD1	Breast cancer type 2 susceptibility protein (Fanconi anemia group D1 protein)	3418	FUNCTION: Involved in double-strand break repair and/or homologous recombination. Binds RAD51 and potentiates recombinational DNA repair by promoting assembly of RAD51 onto single-stranded DNA (ssDNA). Acts by targeting RAD51 to ssDNA over double-stranded DNA, enabling RAD51 to displace replication protein-A (RPA) from ssDNA and stabilizing RAD51-ssDNA filaments by blocking ATP hydrolysis. Part o…	R-HSA-5685942;R-HSA-5693554;R-HSA-5693568;R-HSA-5693579;R-HSA-5693616;R-HSA-912446;	NFF:1448, NYF:2221, NAF:623, NNF:888, 1835, NFK:528
O95696	BRD1_HUMAN	BRD1 BRL BRPF2	Bromodomain-containing protein 1 (BR140-like protein) (Bromodomain and PHD finger-containing protein 2)	1058	FUNCTION: Component of the MOZ/MORF complex which has a histone H3 acetyltransferase activity. {ECO:0000269|PubMed:16387653, ECO:0000269|PubMed:21880731}.	R-HSA-3214847;R-HSA-6804758;	LFF:990,
Q9NPI1	BRD7_HUMAN	BRD7 BP75 CELTIX1	Bromodomain-containing protein 7 (75 kDa bromodomain protein) (Protein CELTIX-1)	651	FUNCTION: Acts both as coactivator and as corepressor. May play a role in chromatin remodeling. Activator of the Wnt signaling pathway in a DVL1-dependent manner by negatively regulating the GSK3B phosphotransferase activity. Induces dephosphorylation of GSK3B at 'Tyr-216'. Down-regulates TRIM24-mediated activation of transcriptional activation by AR (By similarity). Transcriptional corepressor t…	R-HSA-6804758;	NNF:626, NFK:199
Q58F21	BRDT_HUMAN	BRDT	Bromodomain testis-specific protein (Cancer/testis antigen 9) (CT9) (RING3-like protein)	947	FUNCTION: Testis-specific chromatin protein that specifically binds histone H4 acetylated at 'Lys-5' and 'Lys-8' (H4K5ac and H4K8ac, respectively) and plays a key role in spermatogenesis (PubMed:22464331, PubMed:22901802). Required in late pachytene spermatocytes: plays a role in meiotic and post-meiotic cells by binding to acetylated histones at the promoter of specific meiotic and post-meiotic …		NNF:944,
Q5VTR2	BRE1A_HUMAN	RNF20 BRE1A	E3 ubiquitin-protein ligase BRE1A (BRE1-A) (hBRE1) (EC 2.3.2.27) (RING finger protein 20) (RING-type E3 ubiquitin transferase BRE1A)	975	FUNCTION: Component of the RNF20/40 E3 ubiquitin-protein ligase complex that mediates monoubiquitination of 'Lys-120' of histone H2B (H2BK120ub1). H2BK120ub1 gives a specific tag for epigenetic transcriptional activation and is also prerequisite for histone H3 'Lys-4' and 'Lys-79' methylation (H3K4me and H3K79me, respectively). It thereby plays a central role inb histone code and gene regulation.…	R-HSA-8866654;	NDF:967, NFK:760, 878
O75150	BRE1B_HUMAN	RNF40 BRE1B KIAA0661	E3 ubiquitin-protein ligase BRE1B (BRE1-B) (EC 2.3.2.27) (95 kDa retinoblastoma-associated protein) (RBP95) (RING finger protein 40) (RING-type E3 ubiquitin transferase BRE1B)	1001	FUNCTION: Component of the RNF20/40 E3 ubiquitin-protein ligase complex that mediates monoubiquitination of 'Lys-120' of histone H2B (H2BK120ub1). H2BK120ub1 gives a specific tag for epigenetic transcriptional activation and is also prerequisite for histone H3 'Lys-4' and 'Lys-79' methylation (H3K4me and H3K79me, respectively). It thereby plays a central role in histone code and gene regulation. …	R-HSA-8866654;	NFK:786
O60477	BRNP1_HUMAN	BRINP1 DBC1 DBCCR1 FAM5A IB3089A	BMP/retinoic acid-inducible neural-specific protein 1 (Deleted in bladder cancer protein 1)	761	FUNCTION: Inhibits cell proliferation by negative regulation of the G1/S transition. Mediates cell death which is not of the classical apoptotic type and regulates expression of components of the plasminogen pathway. {ECO:0000269|PubMed:11420708, ECO:0000269|PubMed:14712213, ECO:0000269|PubMed:16369496}.		NHF:320,
Q9C0B6	BRNP2_HUMAN	BRINP2 DBCCR1L2 FAM5B KIAA1747	BMP/retinoic acid-inducible neural-specific protein 2 (DBCCR1-like protein 2)	783	FUNCTION: Inhibits neuronal cell proliferation by negative regulation of the cell cycle transition. {ECO:0000250}.		DFF:106,
Q76B58	BRNP3_HUMAN	BRINP3 DBCCR1L DBCCR1L1 FAM5C	BMP/retinoic acid-inducible neural-specific protein 3 (DBCCR1-like protein 1)	766	FUNCTION: Inhibits neuronal cell proliferation by negative regulation of the cell cycle transition. Promotes pituitary gonadotrope cell proliferation, migration and invasion, when overexpressed. May play a role in cell pituitary tumor development. {ECO:0000269|PubMed:17138656}.		NYF:333,
Q96NH3	BROMI_HUMAN	TBC1D32 BROMI C6orf170 C6orf171	Protein broad-minded (TBC1 domain family member 32)	1257	FUNCTION: Required for high-level Shh responses in the developing neural tube. Together with CDK20, controls the structure of the primary cilium by coordinating assembly of the ciliary membrane and axoneme, allowing GLI2 to be properly activated in response to Shh signaling (By similarity). {ECO:0000250}.		NFH:49,
Q5VW32	BROX_HUMAN	BROX BROFTI C1orf58	BRO1 domain-containing protein BROX (BRO1 domain- and CAAX motif-containing protein)	411			LFF:307, NFY:218, NFK:89
P55201	BRPF1_HUMAN	BRPF1 BR140	Peregrin (Bromodomain and PHD finger-containing protein 1) (Protein Br140)	1214	FUNCTION: Component of the MOZ/MORF complex which has a histone H3 acetyltransferase activity (PubMed:16387653, PubMed:27939640). Preferentially mediates histone H3-K23 acetylation (PubMed:27939640). Positively regulates the transcription of RUNX1 and RUNX2 (PubMed:18794358). {ECO:0000269|PubMed:16387653, ECO:0000269|PubMed:18794358, ECO:0000269|PubMed:27939640}.	R-HSA-3214847;R-HSA-6804758;	DFF:674, LFF:1146, NIF:651,
Q9ULD4	BRPF3_HUMAN	BRPF3 KIAA1286	Bromodomain and PHD finger-containing protein 3	1205	FUNCTION: Component of the MOZ/MORF complex which has a histone H3 acetyltransferase activity. {ECO:0000269|PubMed:16387653}.	R-HSA-114608;R-HSA-3214847;R-HSA-6804758;	LFF:1137,
P32247	BRS3_HUMAN	BRS3	Bombesin receptor subtype-3 (BRS-3)	399	FUNCTION: Role in sperm cell division, maturation, or function. This receptor mediates its action by association with G proteins that activate a phosphatidylinositol-calcium second messenger system.	R-HSA-375276;R-HSA-416476;	NIF:83,
Q8TDC3	BRSK1_HUMAN	BRSK1 KIAA1811 SAD1 SADB	Serine/threonine-protein kinase BRSK1 (EC 2.7.11.1) (Brain-selective kinase 1) (EC 2.7.11.26) (Brain-specific serine/threonine-protein kinase 1) (BR serine/threonine-protein kinase 1) (Serine/threonine-protein kinase SAD-B) (Synapses of Amphids Defective homolog 1) (SAD1 homolog) (hSAD1)	778	FUNCTION: Serine/threonine-protein kinase that plays a key role in polarization of neurons and centrosome duplication. Phosphorylates CDC25B, CDC25C, MAPT/TAU, RIMS1, TUBG1, TUBG2 and WEE1. Following phosphorylation and activation by STK11/LKB1, acts as a key regulator of polarization of cortical neurons, probably by mediating phosphorylation of microtubule-associated proteins such as MAPT/TAU at…		KFF:135, NFI:598,
Q8IWQ3	BRSK2_HUMAN	BRSK2 C11orf7 PEN11B SADA STK29 HUSSY-12	Serine/threonine-protein kinase BRSK2 (EC 2.7.11.1) (Brain-selective kinase 2) (EC 2.7.11.26) (Brain-specific serine/threonine-protein kinase 2) (BR serine/threonine-protein kinase 2) (Serine/threonine-protein kinase 29) (Serine/threonine-protein kinase SAD-A)	736	FUNCTION: Serine/threonine-protein kinase that plays a key role in polarization of neurons and axonogenesis, cell cycle progress and insulin secretion. Phosphorylates CDK16, CDC25C, MAPT/TAU, PAK1 and WEE1. Following phosphorylation and activation by STK11/LKB1, acts as a key regulator of polarization of cortical neurons, probably by mediating phosphorylation of microtubule-associated proteins su…		NFF:668, KFF:120, NFI:524,
Q9NSI6	BRWD1_HUMAN	BRWD1 C21orf107 WDR9	Bromodomain and WD repeat-containing protein 1 (WD repeat-containing protein 9)	2320	FUNCTION: May be a transcriptional activator. May be involved in chromatin remodeling (By similarity). Plays a role in the regulation of cell morphology and cytoskeletal organization. Required in the control of cell shape. {ECO:0000250, ECO:0000269|PubMed:21834987}.	R-HSA-1266695;R-HSA-3247509;	NNF:1880, 2083,
Q6RI45	BRWD3_HUMAN	BRWD3	Bromodomain and WD repeat-containing protein 3	1802	FUNCTION: Plays a role in the regulation of cell morphology and cytoskeletal organization. Required in the control of cell shape. {ECO:0000269|PubMed:21834987}.		NIF:489, NYF:503, NHF:526, NNF:443,
Q8TDN6	BRX1_HUMAN	BRIX1 BRIX BXDC2	Ribosome biogenesis protein BRX1 homolog (Brix domain-containing protein 2)	353	FUNCTION: Required for biogenesis of the 60S ribosomal subunit.		NFR:71,
Q5W0U4	BSPRY_HUMAN	BSPRY	B box and SPRY domain-containing protein	402	FUNCTION: May regulate epithelial calcium transport by inhibiting TRPV5 activity. {ECO:0000250}.		NAF:321,
Q96KV6	BT2A3_HUMAN	BTN2A3P BTN2A3	Putative butyrophilin subfamily 2 member A3	586			NIF:534,
O00481	BT3A1_HUMAN	BTN3A1 BTF5	Butyrophilin subfamily 3 member A1 (CD antigen CD277)	513	FUNCTION: Plays a role in T-cell activation and in the adaptive immune response. Regulates the proliferation of activated T-cells. Regulates the release of cytokines and IFNG by activated T-cells. Mediates the response of T-cells toward infected and transformed cells that are characterized by high levels of phosphorylated metabolites, such as isopentenyl pyrophosphate. {ECO:0000269|PubMed:2111340…	R-HSA-8851680;	NFR:13,
P78410	BT3A2_HUMAN	BTN3A2 BT3.2 BTF3 BTF4	Butyrophilin subfamily 3 member A2	334	FUNCTION: Plays a role in T-cell responses in the adaptive immune response. Inhibits the release of IFNG from activated T-cells. {ECO:0000269|PubMed:21918970, ECO:0000269|PubMed:22767497}.	R-HSA-8851680;	NFH:13,
O00478	BT3A3_HUMAN	BTN3A3 BTF3	Butyrophilin subfamily 3 member A3	584	FUNCTION: Plays a role in T-cell responses in the adaptive immune response. {ECO:0000269|PubMed:22767497}.	R-HSA-8851680;	NFH:13,
O14981	BTAF1_HUMAN	BTAF1 TAF172	TATA-binding protein-associated factor 172 (EC 3.6.4.-) (ATP-dependent helicase BTAF1) (B-TFIID transcription factor-associated 170 kDa subunit) (TAF(II)170) (TBP-associated factor 172) (TAF-172)	1849	FUNCTION: Regulates transcription in association with TATA binding protein (TBP). Removes TBP from the TATA box in an ATP-dependent manner.		DFF:1391, NIF:1143, NNF:1064,
Q9H0C5	BTBD1_HUMAN	BTBD1 C15orf1 NS5ATP8	BTB/POZ domain-containing protein 1 (Hepatitis C virus NS5A-transactivated protein 8) (HCV NS5A-transactivated protein 8)	482	FUNCTION: Probable substrate-specific adapter of an E3 ubiquitin-protein ligase complex which mediates the ubiquitination and subsequent proteasomal degradation of target proteins (PubMed:14528312). Seems to regulate expression levels and/or subnuclear distribution of TOP1, via an unknown mechanism (By similarity). May play a role in mesenchymal differentiation where it promotes myogenic differen…	R-HSA-8951664;R-HSA-983168;	FFF:456, 457, NAF:179,
Q9BX70	BTBD2_HUMAN	BTBD2	BTB/POZ domain-containing protein 2	525			NAF:221,
Q9P203	BTBD7_HUMAN	BTBD7 KIAA1525	BTB/POZ domain-containing protein 7	1132	FUNCTION: Acts as a mediator of epithelial dynamics and organ branching by promoting cleft progression. Induced following accumulation of fibronectin in forming clefts, leading to local expression of the cell-scattering SNAIL2 and suppression of E-cadherin levels, thereby altering cell morphology and reducing cell-cell adhesion. This stimulates cell separation at the base of forming clefts by loc…		KFF:711,
Q5XKL5	BTBD8_HUMAN	BTBD8	BTB/POZ domain-containing protein 8	378			NFF:306,
A6QL63	BTBDB_HUMAN	BTBD11	Ankyrin repeat and BTB/POZ domain-containing protein BTBD11 (BTB/POZ domain-containing protein 11)	1104			KFF:1003,
Q32M84	BTBDG_HUMAN	BTBD16 C10orf87	BTB/POZ domain-containing protein 16	506			NFF:345, FFF:65, 402, KFF:64, NFK:69
A6NE02	BTBDH_HUMAN	BTBD17	BTB/POZ domain-containing protein 17 (Galectin-3-binding protein-like)	478			KFF:302,
C9JJ37	BTBDJ_HUMAN	BTBD19	BTB/POZ domain-containing protein 19	291			NFF:54,
P43251	BTD_HUMAN	BTD	Biotinidase (Biotinase) (EC 3.5.1.12)	543	FUNCTION: Catalytic release of biotin from biocytin, the product of biotin-dependent carboxylases degradation.	R-HSA-196780;R-HSA-3371598;	LFF:249,
Q14201	BTG3_HUMAN	BTG3 ANA TOB5	Protein BTG3 (Abundant in neuroepithelium area protein) (BTG family member 3) (Protein Tob5)	252	FUNCTION: Overexpression impairs serum-induced cell cycle progression from the G0/G1 to S phase.		FFF:10, NAF:110,
Q06187	BTK_HUMAN	BTK AGMX1 ATK BPK	Tyrosine-protein kinase BTK (EC 2.7.10.2) (Agammaglobulinemia tyrosine kinase) (ATK) (B-cell progenitor kinase) (BPK) (Bruton tyrosine kinase)	659	FUNCTION: Non-receptor tyrosine kinase indispensable for B lymphocyte development, differentiation and signaling. Binding of antigen to the B-cell antigen receptor (BCR) triggers signaling that ultimately leads to B-cell activation. After BCR engagement and activation at the plasma membrane, phosphorylates PLCG2 at several sites, igniting the downstream signaling pathway through calcium mobilizat…	R-HSA-1236974;R-HSA-166058;R-HSA-2029482;R-HSA-2424491;R-HSA-2871809;R-HSA-5602498;R-HSA-5603041;R-HSA-5663213;R-HSA-983695;	NFK:24
Q6UX41	BTNL8_HUMAN	BTNL8 UNQ702/PRO1347	Butyrophilin-like protein 8	500	FUNCTION: May stimulate primary immune response. Acts on T-cell stimulated sub-optimally through the TCR/CD3 complex stimulating their proliferation and cytokine production. {ECO:0000269|PubMed:24036152}.	R-HSA-8851680;	LFF:247,
O43683	BUB1_HUMAN	BUB1 BUB1L	Mitotic checkpoint serine/threonine-protein kinase BUB1 (hBUB1) (EC 2.7.11.1) (BUB1A)	1085	FUNCTION: Serine/threonine-protein kinase that performs 2 crucial functions during mitosis: it is essential for spindle-assembly checkpoint signaling and for correct chromosome alignment. Has a key role in the assembly of checkpoint proteins at the kinetochore, being required for the subsequent localization of CENPF, BUB1B, CENPE and MAD2L1. Required for the kinetochore localization of PLK1. Requ…	R-HSA-141444;R-HSA-2467813;R-HSA-2500257;R-HSA-5663220;R-HSA-68877;	QFF:84, NAF:282, NFI:735, 922,
O60566	BUB1B_HUMAN	BUB1B BUBR1 MAD3L SSK1	Mitotic checkpoint serine/threonine-protein kinase BUB1 beta (EC 2.7.11.1) (MAD3/BUB1-related protein kinase) (hBUBR1) (Mitotic checkpoint kinase MAD3L) (Protein SSK1)	1050	FUNCTION: Essential component of the mitotic checkpoint. Required for normal mitosis progression. The mitotic checkpoint delays anaphase until all chromosomes are properly attached to the mitotic spindle. One of its checkpoint functions is to inhibit the activity of the anaphase-promoting complex/cyclosome (APC/C) by blocking the binding of CDC20 to APC/C, independently of its kinase activity. Th…	R-HSA-141430;R-HSA-141444;R-HSA-174184;R-HSA-176409;R-HSA-179409;R-HSA-2467813;R-HSA-2500257;R-HSA-5663220;R-HSA-68877;	KFF:995, NFR:167,
Q9BRD0	BUD13_HUMAN	BUD13	BUD13 homolog	619			NFI:547,
Q9UBR1	BUP1_HUMAN	UPB1 BUP1	Beta-ureidopropionase (EC 3.5.1.6) (BUP-1) (Beta-alanine synthase) (N-carbamoyl-beta-alanine amidohydrolase)	384	FUNCTION: Converts N-carbamoyl-beta-aminoisobutyrate and N-carbamoyl-beta-alanine (3-ureidopropanoate) to, respectively, beta-aminoisobutyrate and beta-alanine, ammonia and carbon dioxide.	R-HSA-73621;	NFK:355
Q13895	BYST_HUMAN	BYSL	Bystin	437	FUNCTION: Required for processing of 20S pre-rRNA precursor and biogenesis of 40S ribosomal subunits. May be required for trophinin-dependent regulation of cell adhesion during implantation of human embryos. {ECO:0000269|PubMed:17360433, ECO:0000269|PubMed:17381424}.	R-HSA-6791226;	NFH:269,
P15538	C11B1_HUMAN	CYP11B1 S11BH	Cytochrome P450 11B1, mitochondrial (CYPXIB1) (Cytochrome P-450c11) (Cytochrome P450C11) (Steroid 11-beta-hydroxylase) (EC 1.14.15.4)	503	FUNCTION: Has steroid 11-beta-hydroxylase activity. In addition to this activity, the 18 or 19-hydroxylation of steroids and the aromatization of androstendione to estrone have also been ascribed to cytochrome P450 XIB.	R-HSA-194002;R-HSA-211976;R-HSA-5579017;	NFY:437,
P19099	C11B2_HUMAN	CYP11B2	Cytochrome P450 11B2, mitochondrial (Aldosterone synthase) (ALDOS) (EC 1.14.15.4) (EC 1.14.15.5) (Aldosterone-synthesizing enzyme) (CYPXIB2) (Cytochrome P-450Aldo) (Cytochrome P-450C18) (Steroid 18-hydroxylase)	503	FUNCTION: Preferentially catalyzes the conversion of 11-deoxycorticosterone to aldosterone via corticosterone and 18-hydroxycorticosterone. {ECO:0000269|PubMed:23322723}.	R-HSA-193993;R-HSA-194002;R-HSA-211976;R-HSA-5579009;	NFH:437,
A2RUR9	C144A_HUMAN	CCDC144A KIAA0565	Coiled-coil domain-containing protein 144A	1427			NFH:420,
Q3MJ40	C144B_HUMAN	CCDC144B	Coiled-coil domain-containing protein 144B	725			NNF:419, NFH:420,
Q8IYA2	C144C_HUMAN	CCDC144CP CCDC144C	Putative coiled-coil domain-containing protein 144C (Coiled-coil domain-containing protein 144C pseudogene)	1237			NFH:370,
Q86VB7	C163A_HUMAN	CD163 M130	Scavenger receptor cysteine-rich type 1 protein M130 (Hemoglobin scavenger receptor) (CD antigen CD163) [Cleaved into: Soluble CD163 (sCD163)]	1156	FUNCTION: Acute phase-regulated receptor involved in clearance and endocytosis of hemoglobin/haptoglobin complexes by macrophages and may thereby protect tissues from free hemoglobin-mediated oxidative damage. May play a role in the uptake and recycling of iron, via endocytosis of hemoglobin/haptoglobin and subsequent breakdown of heme. Binds hemoglobin/haptoglobin complexes in a calcium-dependen…	R-HSA-2168880;	LFF:1068,
Q69YN2	C19L1_HUMAN	CWF19L1	CWF19-like protein 1 (C19L1)	538			NFF:43, FFF:290, QFF:289,
P0DN25	C1C1L_HUMAN	C1GALT1C1L	C1GALT1-specific chaperone 1-like protein	315			NDF:51,
Q9BXJ4	C1QT3_HUMAN	C1QTNF3 CTRP3 UNQ753/PRO1484	Complement C1q tumor necrosis factor-related protein 3 (Collagenous repeat-containing sequence 26 kDa protein) (CORS26) (Secretory protein CORS26)	246			NFF:146, LFF:14,
Q9BXJ0	C1QT5_HUMAN	C1QTNF5 CTRP5 UNQ303/PRO344	Complement C1q tumor necrosis factor-related protein 5	243			QFF:180,
Q9BXI9	C1QT6_HUMAN	C1QTNF6 CTRP6 UNQ581/PRO1151	Complement C1q tumor necrosis factor-related protein 6	278			NDF:260,
P00736	C1R_HUMAN	C1R	Complement C1r subcomponent (EC 3.4.21.41) (Complement component 1 subcomponent r) [Cleaved into: Complement C1r subcomponent heavy chain; Complement C1r subcomponent light chain]	705	FUNCTION: C1r B chain is a serine protease that combines with C1q and C1s to form C1, the first component of the classical pathway of the complement system.	R-HSA-166663;R-HSA-173623;R-HSA-977606;	LFF:286, NNF:40,
P09871	C1S_HUMAN	C1S	Complement C1s subcomponent (EC 3.4.21.42) (C1 esterase) (Complement component 1 subcomponent s) [Cleaved into: Complement C1s subcomponent heavy chain; Complement C1s subcomponent light chain]	688	FUNCTION: C1s B chain is a serine protease that combines with C1q and C1r to form C1, the first component of the classical pathway of the complement system. C1r activates C1s so that it can, in turn, activate C2 and C4.	R-HSA-166663;R-HSA-173623;R-HSA-977606;	NNF:148, NFI:149,
P11586	C1TC_HUMAN	MTHFD1 MTHFC MTHFD	C-1-tetrahydrofolate synthase, cytoplasmic (C1-THF synthase) [Cleaved into: C-1-tetrahydrofolate synthase, cytoplasmic, N-terminally processed] [Includes: Methylenetetrahydrofolate dehydrogenase (EC 1.5.1.5); Methenyltetrahydrofolate cyclohydrolase (EC 3.5.4.9); Formyltetrahydrofolate synthetase (EC 6.3.4.3)]	935		R-HSA-196757;	KFF:679, NAF:757,
Q6UB35	C1TM_HUMAN	MTHFD1L FTHFSDC1	Monofunctional C1-tetrahydrofolate synthase, mitochondrial (EC 6.3.4.3) (Formyltetrahydrofolate synthetase)	978	FUNCTION: May provide the missing metabolic reaction required to link the mitochondria and the cytoplasm in the mammalian model of one-carbon folate metabolism in embryonic an transformed cells complementing thus the enzymatic activities of MTHFD2. {ECO:0000250, ECO:0000269|PubMed:16171773}.	R-HSA-196757;	KFF:722,
Q4G0S4	C27C1_HUMAN	CYP27C1	Cytochrome P450 27C1 (EC 1.14.19.53) (All-trans retinol 3,4-desaturase)	372	FUNCTION: Catalyzes the conversion of all-trans retinol (also called vitamin A1, the precursor of 11-cis retinal) to 3,4-didehydroretinol (also called vitamin A2, the precursor of 11-cis 3,4-didehydroretinal). Also acts on all-trans retinal and all-trans retinoic acid. {ECO:0000269|PubMed:27059013}.		LFF:52,
Q8TF44	C2C4C_HUMAN	C2CD4C FAM148C KIAA1957 NLF3	C2 calcium-dependent domain-containing protein 4C (Nuclear-localized factor 3) (Protein FAM148C)	421			DFF:49, 374, FFF:375,
Q9Y426	C2CD2_HUMAN	C2CD2 C21orf25 C21orf258 TMEM24L	C2 domain-containing protein 2 (Transmembrane protein 24-like)	696			LFF:633,
Q4AC94	C2CD3_HUMAN	C2CD3	C2 domain-containing protein 3	2353	FUNCTION: Component of the centrioles that acts as a positive regulator of centriole elongation (PubMed:24997988). Promotes assembly of centriolar distal appendage, a structure at the distal end of the mother centriole that acts as an anchor of the cilium, and is required for recruitment of centriolar distal appendages proteins CEP83, SCLT1, CEP89, FBF1 and CEP164. Not required for centriolar sat…	R-HSA-5620912;	NFF:2278, NFW:413,
Q86YS7	C2CD5_HUMAN	C2CD5 CDP138 KIAA0528	C2 domain-containing protein 5 (C2 domain-containing phosphoprotein of 138 kDa)	1000	FUNCTION: Required for insulin-stimulated glucose transport and glucose transporter SLC2A4/GLUT4 translocation from intracellular glucose storage vesicle (GSV) to the plasma membrane (PM) in adipocytes. Binds phospholipid membranes in a calcium-dependent manner and is necessary for the optimal membrane fusion between SLC2A4/GLUT4 GSV and the PM. {ECO:0000269|PubMed:21907143}.	R-HSA-1445148;	KFF:145, NFR:858,
Q53TS8	C2CD6_HUMAN	C2CD6 ALS2CR11	C2 calcium-dependent domain-containing protein 6 (Amyotrophic lateral sclerosis 2 chromosomal region candidate gene 11 protein)	623			NIF:227,
Q5T0F9	C2D1B_HUMAN	CC2D1B KIAA1836	Coiled-coil and C2 domain-containing protein 1B (Five prime repressor element under dual repression-binding protein 2) (FRE under dual repression-binding protein 2) (Freud-2)	858	FUNCTION: Transcription factor that binds specifically to the DRE (dual repressor element) and represses HTR1A gene transcription in neuronal cells. {ECO:0000269|PubMed:19423080}.		NFA:435,
Q9P2K1	C2D2A_HUMAN	CC2D2A KIAA1345	Coiled-coil and C2 domain-containing protein 2A	1620	FUNCTION: Component of the tectonic-like complex, a complex localized at the transition zone of primary cilia and acting as a barrier that prevents diffusion of transmembrane proteins between the cilia and plasma membranes. Required for ciliogenesis and sonic hedgehog/SHH signaling (By similarity). {ECO:0000250, ECO:0000269|PubMed:18513680}.	R-HSA-5620912;	NFF:193, DFF:886, NIF:1154, NYF:1374,
Q6DHV5	C2D2B_HUMAN	CC2D2B C10orf130 C10orf131	Protein CC2D2B	1058			NFF:891, NIF:162, 704, 756, NFR:239,
B7Z1M9	C2D4D_HUMAN	C2CD4D FAM148D	C2 calcium-dependent domain-containing protein 4D	353			DFF:289, FFF:290, QFF:50,
Q6ZMU1	C3P1_HUMAN	C3P1	Putative protein C3P1	363			NFR:92,
Q9Y5P4	C43BP_HUMAN	COL4A3BP CERT STARD11	Collagen type IV alpha-3-binding protein (Ceramide transfer protein) (hCERT) (Goodpasture antigen-binding protein) (GPBP) (START domain-containing protein 11) (StARD11) (StAR-related lipid transfer protein 11)	624	FUNCTION: Shelters ceramides and diacylglycerol lipids inside its START domain and mediates the intracellular trafficking of ceramides and diacylglycerol lipids in a non-vesicular manner. {ECO:0000269|PubMed:14685229, ECO:0000269|PubMed:17591919, ECO:0000269|PubMed:18184806, ECO:0000269|PubMed:20036255}.	R-HSA-1660661;	NYF:460, NFH:477,
P04003	C4BPA_HUMAN	C4BPA C4BP	C4b-binding protein alpha chain (C4bp) (Proline-rich protein) (PRP)	597	FUNCTION: Controls the classical pathway of complement activation. It binds as a cofactor to C3b/C4b inactivator (C3bINA), which then hydrolyzes the complement fragment C4b. It also accelerates the degradation of the C4bC2a complex (C3 convertase) by dissociating the complement fragment C2a. Alpha chain binds C4b. It interacts also with anticoagulant protein S and with serum amyloid P component.	R-HSA-977606;	NFY:191,
P20851	C4BPB_HUMAN	C4BPB	C4b-binding protein beta chain	252	FUNCTION: Controls the classical pathway of complement activation. It binds as a cofactor to C3b/C4b inactivator (C3bINA), which then hydrolyzes the complement fragment C4b. It also accelerates the degradation of the C4bC2a complex (C3 convertase) by dissociating the complement fragment C2a. It also interacts with anticoagulant protein S and with serum amyloid P component. The beta chain binds pr…	R-HSA-977606;	NNF:153,
Q8N8Q1	C56D1_HUMAN	CYB561D1	Cytochrome b561 domain-containing protein 1	229			LFF:80, FFF:81,
P21730	C5AR1_HUMAN	C5AR1 C5AR C5R1	C5a anaphylatoxin chemotactic receptor 1 (C5a anaphylatoxin chemotactic receptor) (C5a-R) (C5aR) (CD antigen CD88)	350	FUNCTION: Receptor for the chemotactic and inflammatory peptide anaphylatoxin C5a (PubMed:1847994, PubMed:8182049, PubMed:7622471, PubMed:9553099, PubMed:10636859, PubMed:15153520, PubMed:29300009). The ligand interacts with at least two sites on the receptor: a high-affinity site on the extracellular N-terminus, and a second site in the transmembrane region which activates downstream signaling e…	R-HSA-375276;R-HSA-418594;R-HSA-6798695;R-HSA-977606;	NFR:146,
Q8TCZ2	C99L2_HUMAN	CD99L2 MIC2L1 UNQ1964/PRO4486	CD99 antigen-like protein 2 (MIC2-like protein 1) (CD antigen CD99)	262	FUNCTION: Plays a role in a late step of leukocyte extravasation helping cells to overcome the endothelial basement membrane. Acts at the same site as, but independently of, PECAM1 (By similarity). Homophilic adhesion molecule, but these interactions may not be required for cell aggregation (By similarity). {ECO:0000250}.	R-HSA-202733;	NDF:117,
Q9BWL3	CA043_HUMAN	C1orf43 NICE3 NS5ATP4 HSPC012	Uncharacterized protein C1orf43 (Hepatitis C virus NS5A-transactivated protein 4) (HCV NS5A-transactivated protein 4) (Protein NICE-3) (S863-3)	253			NFR:131,
Q96LT6	CA074_HUMAN	C1orf74	UPF0739 protein C1orf74	269			NDF:250,
Q5SVJ3	CA100_HUMAN	C1orf100	Uncharacterized protein C1orf100	147			NAF:142,
Q9NSG2	CA112_HUMAN	C1orf112	Uncharacterized protein C1orf112	853			LFF:504, FFF:505,
Q9NWV4	CA123_HUMAN	C1orf123	UPF0587 protein C1orf123	160			NFK:93
Q8N9H9	CA127_HUMAN	C1orf127	Uncharacterized protein C1orf127	656			NIF:134,
Q5VVS0	CA140_HUMAN	C1orf140	Putative uncharacterized protein C1orf140	124			LFF:92,
Q5JVX7	CA141_HUMAN	C1orf141	Uncharacterized protein C1orf141	400			NDF:146, NFI:244,
Q5T7R7	CA185_HUMAN	C1orf185	Uncharacterized protein C1orf185	199			NFH:77,
A1L170	CA226_HUMAN	C1orf226	Uncharacterized protein C1orf226	272			NDF:63,
Q9NY47	CA2D2_HUMAN	CACNA2D2 KIAA0558	Voltage-dependent calcium channel subunit alpha-2/delta-2 (Voltage-gated calcium channel subunit alpha-2/delta-2) [Cleaved into: Voltage-dependent calcium channel subunit alpha-2-2; Voltage-dependent calcium channel subunit delta-2]	1150	FUNCTION: The alpha-2/delta subunit of voltage-dependent calcium channels regulates calcium current density and activation/inactivation kinetics of the calcium channel. Acts as a regulatory subunit for P/Q-type calcium channel (CACNA1A), N-type (CACNA1B), L-type (CACNA1C OR CACNA1D) and possibly T-type (CACNA1G). Overexpression induces apoptosis. {ECO:0000269|PubMed:12555074, ECO:0000269|PubMed:1…	R-HSA-112308;R-HSA-400042;R-HSA-422356;R-HSA-5576892;R-HSA-5576893;	NNF:723, NFI:707, NFR:570, NFK:196
Q8IZS8	CA2D3_HUMAN	CACNA2D3	Voltage-dependent calcium channel subunit alpha-2/delta-3 (Voltage-gated calcium channel subunit alpha-2/delta-3) [Cleaved into: Voltage-dependent calcium channel subunit alpha-2-3; Voltage-dependent calcium channel subunit delta-3]	1091	FUNCTION: The alpha-2/delta subunit of voltage-dependent calcium channels regulates calcium current density and activation/inactivation kinetics of the calcium channel. Acts as a regulatory subunit for P/Q-type calcium channel (CACNA1A), N-type (CACNA1B), L-type (CACNA1C OR CACNA1D) but not T-type (CACNA1G) (By similarity). {ECO:0000250}.	R-HSA-112308;R-HSA-5576892;R-HSA-5576893;	DFF:290, 876, NIF:759, NAF:925,
Q7Z3S7	CA2D4_HUMAN	CACNA2D4	Voltage-dependent calcium channel subunit alpha-2/delta-4 (Voltage-gated calcium channel subunit alpha-2/delta-4) [Cleaved into: Voltage-dependent calcium channel subunit alpha-2-4; Voltage-dependent calcium channel subunit delta-4]	1137	FUNCTION: The alpha-2/delta subunit of voltage-dependent calcium channels regulates calcium current density and activation/inactivation kinetics of the calcium channel. {ECO:0000269|PubMed:12181424}.	R-HSA-5576892;R-HSA-5576893;	NDF:324,
Q9Y376	CAB39_HUMAN	CAB39 MO25 CGI-66	Calcium-binding protein 39 (MO25alpha) (Protein Mo25)	341	FUNCTION: Component of a complex that binds and activates STK11/LKB1. In the complex, required to stabilize the interaction between CAB39/MO25 (CAB39/MO25alpha or CAB39L/MO25beta) and STK11/LKB1. {ECO:0000269|PubMed:19892943}.	R-HSA-380972;R-HSA-6798695;	DFF:168,
Q9Y6J0	CABIN_HUMAN	CABIN1 KIAA0330	Calcineurin-binding protein cabin-1 (Calcineurin inhibitor) (CAIN)	2220	FUNCTION: May be required for replication-independent chromatin assembly. May serve as a negative regulator of T-cell receptor (TCR) signaling via inhibition of calcineurin. Inhibition of activated calcineurin is dependent on both PKC and calcium signals. Acts as a negative regulator of p53/TP53 by keeping p53 in an inactive state on chromatin at promoters of a subset of it's target genes. {ECO:0…	R-HSA-2559584;	NFF:1579, 1937, DFF:1391,
Q8TDN4	CABL1_HUMAN	CABLES1 CABLES	CDK5 and ABL1 enzyme substrate 1 (Interactor with CDK3 1) (Ik3-1)	633	FUNCTION: Cyclin-dependent kinase binding protein. Enhances cyclin-dependent kinase tyrosine phosphorylation by nonreceptor tyrosine kinases, such as that of CDK5 by activated ABL1, which leads to increased CDK5 activity and is critical for neuronal development, and that of CDK2 by WEE1, which leads to decreased CDK2 activity and growth inhibition. Positively affects neuronal outgrowth. Plays a r…	R-HSA-69202;R-HSA-69656;R-HSA-983231;	NAF:407, NFK:318
Q9BTV7	CABL2_HUMAN	CABLES2 C20orf150	CDK5 and ABL1 enzyme substrate 2 (Interactor with CDK3 2) (Ik3-2)	478	FUNCTION: Unknown. Probably involved in G1-S cell cycle transition.	R-HSA-983231;	LFF:49,
O00555	CAC1A_HUMAN	CACNA1A CACH4 CACN3 CACNL1A4	Voltage-dependent P/Q-type calcium channel subunit alpha-1A (Brain calcium channel I) (BI) (Calcium channel, L type, alpha-1 polypeptide isoform 4) (Voltage-gated calcium channel subunit alpha Cav2.1)	2506	FUNCTION: Voltage-sensitive calcium channels (VSCC) mediate the entry of calcium ions into excitable cells and are also involved in a variety of calcium-dependent processes, including muscle contraction, hormone or neurotransmitter release, gene expression, cell motility, cell division and cell death. The isoform alpha-1A gives rise to P and/or Q-type calcium currents. P/Q-type calcium channels b…	R-HSA-112308;R-HSA-422356;	LFF:233, 1701, FFF:1499, KFF:1401, NIF:1503, 1630, NYF:1623, NNF:1651, 1736, NFI:1652, NFR:1737,
Q00975	CAC1B_HUMAN	CACNA1B CACH5 CACNL1A5	Voltage-dependent N-type calcium channel subunit alpha-1B (Brain calcium channel III) (BIII) (Calcium channel, L type, alpha-1 polypeptide isoform 5) (Voltage-gated calcium channel subunit alpha Cav2.2)	2339	FUNCTION: Voltage-sensitive calcium channels (VSCC) mediate the entry of calcium ions into excitable cells and are also involved in a variety of calcium-dependent processes, including muscle contraction, hormone or neurotransmitter release, gene expression, cell motility, cell division and cell death. The isoform alpha-1B gives rise to N-type calcium currents. N-type calcium channels belong to th…	R-HSA-112308;	LFF:230, 1609, FFF:1405, KFF:1307, NIF:1409, NYF:1529, NNF:1559, 1636, NFI:1560, NFR:1637,
Q13936	CAC1C_HUMAN	CACNA1C CACH2 CACN2 CACNL1A1 CCHL1A1	Voltage-dependent L-type calcium channel subunit alpha-1C (Calcium channel, L type, alpha-1 polypeptide, isoform 1, cardiac muscle) (Voltage-gated calcium channel subunit alpha Cav1.2)	2221	FUNCTION: Pore-forming, alpha-1C subunit of the voltage-gated calcium channel that gives rise to L-type calcium currents (PubMed:8392192, PubMed:7737988, PubMed:9087614, PubMed:9013606, PubMed:9607315, PubMed:12176756, PubMed:17071743, PubMed:11741969, PubMed:8099908, PubMed:12181424, PubMed:29078335, PubMed:29742403, PubMed:16299511, PubMed:20953164, PubMed:15454078, PubMed:15863612, PubMed:1722…	R-HSA-400042;R-HSA-419037;R-HSA-422356;R-HSA-5576892;R-HSA-5576893;	LFF:907, 1418, NIF:1179, NYF:987, NNF:1445, NFA:348,
Q01668	CAC1D_HUMAN	CACNA1D CACH3 CACN4 CACNL1A2 CCHL1A2	Voltage-dependent L-type calcium channel subunit alpha-1D (Calcium channel, L type, alpha-1 polypeptide, isoform 2) (Voltage-gated calcium channel subunit alpha Cav1.3)	2161	FUNCTION: Voltage-sensitive calcium channels (VSCC) mediate the entry of calcium ions into excitable cells and are also involved in a variety of calcium-dependent processes, including muscle contraction, hormone or neurotransmitter release, gene expression, cell motility, cell division and cell death. The isoform alpha-1D gives rise to L-type calcium currents. Long-lasting (L-type) calcium channe…	R-HSA-400042;R-HSA-419037;R-HSA-422356;R-HSA-5576892;R-HSA-5576893;	LFF:1360, NIF:1145, NYF:953, NNF:1387, NFA:349, 1438,
Q15878	CAC1E_HUMAN	CACNA1E CACH6 CACNL1A6	Voltage-dependent R-type calcium channel subunit alpha-1E (Brain calcium channel II) (BII) (Calcium channel, L type, alpha-1 polypeptide, isoform 6) (Voltage-gated calcium channel subunit alpha Cav2.3)	2313	FUNCTION: Voltage-sensitive calcium channels (VSCC) mediate the entry of calcium ions into excitable cells and are also involved in a variety of calcium-dependent processes, including muscle contraction, hormone or neurotransmitter release, gene expression, cell motility, cell division and cell death. The isoform alpha-1E gives rise to R-type calcium currents. R-type calcium channels belong to th…	R-HSA-112308;R-HSA-422356;	LFF:228, 1617, FFF:1412, KFF:1314, NIF:1416, 1543, NYF:1536, NNF:1644, NFR:1645,
O60840	CAC1F_HUMAN	CACNA1F CACNAF1	Voltage-dependent L-type calcium channel subunit alpha-1F (Voltage-gated calcium channel subunit alpha Cav1.4)	1977	FUNCTION: Isoform 1: Voltage-sensitive calcium channels (VSCC) mediate the entry of calcium ions into excitable cells and are also involved in a variety of calcium-dependent processes, including muscle contraction, hormone or neurotransmitter release, gene expression, cell motility, cell division and cell death. The isoform alpha-1F gives rise to L-type calcium currents. Long-lasting (L-type) cal…	R-HSA-5576892;R-HSA-5576893;	NFF:315, FFF:316, NIF:1130, NNF:1364, NFA:1415,
O43497	CAC1G_HUMAN	CACNA1G KIAA1123	Voltage-dependent T-type calcium channel subunit alpha-1G (Cav3.1c) (NBR13) (Voltage-gated calcium channel subunit alpha Cav3.1)	2377	FUNCTION: Voltage-sensitive calcium channels (VSCC) mediate the entry of calcium ions into excitable cells and are also involved in a variety of calcium-dependent processes, including muscle contraction, hormone or neurotransmitter release, gene expression, cell motility, cell division and cell death. The isoform alpha-1G gives rise to T-type calcium currents. T-type calcium channels belong to th…	R-HSA-419037;	DFF:156, 1004, LFF:1753, KFF:1437, NIF:808, NFI:371, NFH:1539,
O95180	CAC1H_HUMAN	CACNA1H	Voltage-dependent T-type calcium channel subunit alpha-1H (Low-voltage-activated calcium channel alpha1 3.2 subunit) (Voltage-gated calcium channel subunit alpha Cav3.2)	2353	FUNCTION: Voltage-sensitive calcium channel that gives rise to T-type calcium currents. T-type calcium channels belong to the "low-voltage activated (LVA)" group. A particularity of this type of channel is an opening at quite negative potentials, and a voltage-dependent inactivation (PubMed:9670923, PubMed:9930755, PubMed:27149520). T-type channels serve pacemaking functions in both central neuro…	R-HSA-419037;	DFF:175, 1227, LFF:1759, NIF:858, NFI:395, NFH:1557,
Q9P0X4	CAC1I_HUMAN	CACNA1I KIAA1120	Voltage-dependent T-type calcium channel subunit alpha-1I (Voltage-gated calcium channel subunit alpha Cav3.3) (Ca(v)3.3)	2223	FUNCTION: Voltage-sensitive calcium channels (VSCC) mediate the entry of calcium ions into excitable cells and are also involved in a variety of calcium-dependent processes, including muscle contraction, hormone or neurotransmitter release, gene expression, cell motility, cell division and cell death. This channel gives rise to T-type calcium currents. T-type calcium channels belong to the "low-v…	R-HSA-419037;	DFF:154, LFF:1629, NIF:705, NFI:374, NFH:1433,
Q13698	CAC1S_HUMAN	CACNA1S CACH1 CACN1 CACNL1A3	Voltage-dependent L-type calcium channel subunit alpha-1S (Calcium channel, L type, alpha-1 polypeptide, isoform 3, skeletal muscle) (Voltage-gated calcium channel subunit alpha Cav1.1)	1873	FUNCTION: Pore-forming, alpha-1S subunit of the voltage-gated calcium channel that gives rise to L-type calcium currents in skeletal muscle. Calcium channels containing the alpha-1S subunit play an important role in excitation-contraction coupling in skeletal muscle via their interaction with RYR1, which triggers Ca(2+) release from the sarcplasmic reticulum and ultimately results in muscle contr…	R-HSA-419037;R-HSA-5576892;R-HSA-5576893;	LFF:1277, KFF:953, NIF:1058, NYF:866, NNF:1304, NFI:803, 1805, NFA:1355,
[truncated: 7,774 more rows]

## Sheet: Table S2
Supplementary Table 2: Analysis of the 872 P-proteins involved in cancer hallmark “avoiding immune destruction” (Immune system, Reactome Id: R-HSA-168256.7). The 63 proteins significantly enriched in P-tripeptides (at least 4 P-tripeptide matches) are shown in bold; of these, 47 proteins contain at least 4 different P-tripeptides. Proteins are listed in alphabetical order by UniProt entry name.
[truncated: 873 more rows]

## Sheet: Table S3
Supplementary Table 3: Analysis of the 28 P-proteins involved in cancer hallmark “enabling replicative immortality” (Telomere Maintenance, Reactome Id: R-HSA-157579.5). The only protein significantly enriched in P-tripeptides (at least 4 P-tripeptide matches) is shown in bold. Proteins are listed in alphabetical order by UniProt entry name.
[truncated: 29 more rows]

[truncated: 8 more sheets: Table S4, Table S5, Table S6, Table S7, Table S8, Table S9, Table S10 , Table S11]
